# Supplementary material for: Heightened expression of type I interferon signaling genes in CD4+ T cells from acutely HIV-1–infected women is associated with lower viral loads
Source: Front Immunol. 2025 Jan 20;15:1507530. doi: 10.3389/fimmu.2024.1507530 (PMC11788160; doi:10.3389/fimmu.2024.1507530)
Supplement: Supplementary file 3 [file Table1.xlsx]

## Sheet: Sheet1
		Naïve
		NAME​	NES​	Nom_pval​
		HALLMARK_HEME_METABOLISM​	1.5​	0​
		HALLMARK_BILE_ACID_METABOLISM​	-1​	0.041​
		HALLMARK_COMPLEMENT​	1.2​	0.0739​
		HALLMARK_INTERFERON_ALPHA_RESPONSE​	1.3​	0.0949​
		CM
		NAME​	NES​	Nom_pval​
		HALLMARK_HEME_METABOLISM​	1.8​	0​
		HALLMARK_INTERFERON_ALPHA_RESPONSE​	1.6​	0.00211​
		HALLMARK_TNFA_SIGNALING_VIA_NFKB​	-1​	0.0112​
		HALLMARK_P53_PATHWAY​	-1​	0.0832​
		HALLMARK_COAGULATION​	1.2​	0.0882​
		HALLMARK_MYOGENESIS​	1.2​	0.105​
		EM
		NAME​	NES​	Nom_pval​
		HALLMARK_ANGIOGENESIS​	-2​	0​
		HALLMARK_INTERFERON_ALPHA_RESPONSE​	1.6​	0.00267​
		HALLMARK_TNFA_SIGNALING_VIA_NFKB​	-1​	0.00881​
		HALLMARK_EPITHELIAL_MESENCHYMAL_TRANSITION​	-1​	0.059​
