# Supplementary material for: Heightened expression of type I interferon signaling genes in CD4+ T cells from acutely HIV-1–infected women is associated with lower viral loads
Source: Front Immunol. 2025 Jan 20;15:1507530. doi: 10.3389/fimmu.2024.1507530 (PMC11788160; doi:10.3389/fimmu.2024.1507530)
Supplement: Supplementary file 4 [file Table2.xls]

## Sheet: class_naive_F-naive_M.GLM.topTa
gene_name	seqname	logFC	logCPM	LR	PValue	FDR
RPS4Y1	6192	-9.75355	6.98951	527.669	9.07923e-117	1.94141e-112
KDM5D	8284	-9.67202	6.61851	517.21	1.71204e-114	1.83042e-110
UTY	7404	-9.58717	5.45153	453.042	1.57074e-100	1.11957e-96
DDX3Y	8653	-8.7961	7.77198	302.321	1.02824e-67	5.49671e-64
EIF1AY	9086	-10.6509	4.34471	286.601	2.73681e-64	1.17042e-60
TXLNGY	246126	-10.3337	4.407	264.882	1.48045e-59	5.27607e-56
PRKY	5616	-4.27637	5.65828	246.908	1.22628e-55	3.74594e-52
TTTY15	64595	-9.25428	4.88647	242.941	8.98147e-55	2.40064e-51
XIST	7503	12.4075	4.29044	241.61	1.75242e-54	4.16356e-51
USP9Y	8287	-10.4606	3.90102	200.008	2.07991e-45	4.44748e-42
BCORP1	286554	-10.2543	3.30984	169.636	8.88394e-39	1.72696e-35
ZFY	7544	-5.43852	4.9742	151.266	9.16562e-35	1.63324e-31
PPP1R2C	80316	9.2418	3.14878	84.6932	3.48451e-20	5.73148e-17
ADAM19	8728	3.50596	5.55951	22.6617	1.93185e-06	0.00295062
TTTY14	83869	-7.89715	-0.721734	21.935	2.82044e-06	0.00402064
IFI27	3429	4.66626	4.47541	21.2837	3.96093e-06	0.00529354
ANXA1	301	-2.48485	10.0635	19.3645	1.07997e-05	0.0135842
LINC00278	100873962	-7.04105	-0.614174	18.1248	2.06887e-05	0.024577
ITGAM	3684	5.44438	3.86784	17.9791	2.23349e-05	0.0251362
FAM224B	401629	-6.60222	-1.33713	17.7678	2.49575e-05	0.0266833
NCAPH	23397	-6.01235	2.35797	17.4683	2.92139e-05	0.0297467
FAM224A	401630	-6.92084	-1.1332	17.1552	3.44471e-05	0.033481
ZNF365	22891	-6.82968	1.8797	16.9429	3.85209e-05	0.0358127
FUT7	2529	6.14118	2.80906	16.7536	4.2561e-05	0.0379201
SESN2	83667	-2.81634	6.98861	15.7745	7.13582e-05	0.0599221
KNL1	57082	-4.74576	1.11713	15.7351	7.28605e-05	0.0599221
TMSB4Y	9087	-3.59765	0.219663	15.5737	7.93497e-05	0.062842
CDH20	28316	-5.82705	-0.336083	15.2394	9.47043e-05	0.0719287
SEMA4A	64218	5.02203	4.27793	15.1445	9.95862e-05	0.0719287
SIPA1L2	57568	5.34964	1.98827	15.1195	0.000100915	0.0719287
SLC2A8	29988	-6.21274	1.14163	14.8923	0.000113825	0.0785138
CXCR3	2833	-1.69404	5.95497	14.372	0.00015002	0.100246
NCAPG2	54892	3.03186	5.31725	14.116	0.000171873	0.111369
MCF2L2	23101	4.83166	2.69957	13.9953	0.00018327	0.115261
MFSD2A	84879	-2.98279	2.71997	13.8158	0.000201637	0.121149
B4GALT1-AS1	101929639	6.45818	-0.962627	13.7942	0.000203965	0.121149
LINC00824	101927774	6.12056	1.15038	13.5452	0.000232892	0.134593
MAP7D2	256714	6.51448	-1.16393	13.2112	0.000278281	0.156592
IL18RAP	8807	-5.64997	2.34651	12.9197	0.000325148	0.178273
RASSF6	166824	5.6595	0.846872	12.7922	0.000348072	0.186071
LOC105374382	105374382	7.23494	0.144486	12.6544	0.000374684	0.195411
USP32P2	220594	-2.49005	1.28028	12.5556	0.000395021	0.201113
MCOLN2	255231	1.80126	4.1867	12.3724	0.000435736	0.216682
CDC42BPA	8476	7.18899	-0.732847	12.1454	0.000492102	0.23463
FAM13A	10144	1.99108	5.1631	12.1232	0.000497973	0.23463
CHN2	1124	-2.91561	2.25461	12.0981	0.000504745	0.23463
KDM5C	8242	0.795133	7.09208	11.883	0.000566485	0.257726
HBG2	3048	8.68363	2.71404	11.585	0.000664875	0.296188
DEPDC1B	55789	6.71642	1.1991	11.537	0.000682264	0.297732
KCNH4	23415	6.37601	0.150229	11.4613	0.000710622	0.303905
WDR47	22911	-1.53557	5.48865	11.3697	0.000746502	0.312989
FFAR3	2865	6.22005	0.970187	11.2231	0.000807854	0.332199
SNCA	6622	4.5597	1.27811	11.1187	0.000854633	0.344804
AGPAT4-IT1	79992	-6.7001	0.243131	11.0515	0.000886137	0.347688
ADGRG5	221188	5.72454	1.88386	11.0345	0.000894301	0.347688
DLG5	9231	-5.5642	2.25114	10.9667	0.000927659	0.354217
LINC01619	256021	-1.60777	2.7561	10.8823	0.00097087	0.364213
NASP	4678	-1.18484	6.9326	10.6767	0.00108493	0.394734
COL27A1	85301	-8.17839	-0.227301	10.6582	0.00109584	0.394734
VWA7	80737	5.56677	1.33225	10.6384	0.00110761	0.394734
CHDH	55349	-6.67977	1.66173	10.4725	0.00121168	0.424743
CCR5	1234	6.05851	1.43883	10.411	0.00125268	0.428906
CYP4F12	66002	6.88245	0.393082	10.3883	0.00126819	0.428906
ZBTB16	7704	-2.18535	4.1917	10.3658	0.00128373	0.428906
ACE	1636	3.68013	3.77186	10.3294	0.00130926	0.430707
DIXDC1	85458	-4.67676	1.25446	10.1883	0.00141334	0.4579
PRKX	5613	0.752925	6.96862	10.1422	0.00144914	0.459626
LOC101928865	101928865	-6.15546	-0.590398	10.1263	0.00146166	0.459626
MTRNR2L1	100462977	-1.59833	4.90666	10.0629	0.00151282	0.468822
ATP13A4	84239	-6.3666	0.539713	9.97541	0.00158645	0.484615
ADAMTSL5	339366	1.38093	3.97419	9.86554	0.00168403	0.507178
CDK12	51755	-0.90969	4.91253	9.77751	0.00176659	0.524653
CX3CR1	1524	5.32965	3.77306	9.72376	0.00181901	0.531493
GPR25	2848	2.90089	2.78353	9.68491	0.00185788	0.531493
PDCD1LG2	80380	5.85842	0.075898	9.67868	0.00186419	0.531493
SKIV2L	6499	0.659431	6.21614	9.63551	0.00190851	0.536968
PPIAP30	100192204	-4.66736	-1.4178	9.5317	0.00201953	0.550059
TBC1D30	23329	7.82564	-0.729628	9.5043	0.00204991	0.550059
CLIC2	1193	6.91787	-0.735855	9.49647	0.00205868	0.550059
NAGS	162417	4.94662	-0.316021	9.4951	0.00206021	0.550059
TPTEP1	387590	2.94573	1.27375	9.47434	0.00208365	0.550059
IFNG-AS1	100885789	-3.40592	1.05299	9.40346	0.00216576	0.564761
KIF15	56992	6.1672	0.492693	9.36496	0.00221173	0.5698
SIGLEC1	6614	7.6734	-0.133733	9.34031	0.00224168	0.57064
KCNC4	3749	1.28671	3.47484	9.23422	0.00237533	0.597549
ILDR2	387597	6.74886	-0.179796	9.06236	0.00260925	0.648764
MS4A4A	51338	6.67116	-0.602281	9.02992	0.00265596	0.652787
SOX13	9580	5.20312	1.27608	8.94808	0.00277762	0.67493
LMNA	4000	-2.38121	9.76094	8.92422	0.00281414	0.676121
PCTP	58488	-2.74336	2.16155	8.87085	0.0028976	0.685833
HBG1	3047	8.17045	0.0122884	8.8345	0.00295589	0.685833
BFSP1	631	4.90343	1.07496	8.82193	0.00297632	0.685833
TTTY10	246119	-5.8862	-2.08594	8.81595	0.00298609	0.685833
DOCK5	80005	6.70074	-0.0318629	8.79841	0.00301493	0.685833
GPR63	81491	5.668	0.629177	8.75481	0.00308786	0.695028
AJAP1	55966	-5.06849	-0.587318	8.70541	0.00317267	0.706679
TMEM249	340393	5.97705	-1.53765	8.63595	0.00329593	0.723988
STRIP2	57464	5.19152	-0.42527	8.60832	0.00334631	0.723988
RPS4Y2	140032	-4.11478	-2.3466	8.60209	0.00335778	0.723988
NGFR	4804	-6.08694	-1.31873	8.5857	0.00338812	0.723988
CFAP97D2	101929355	5.92893	-1.93574	8.56883	0.00341967	0.723988
CRACR2B	283229	5.31501	0.0511374	8.34808	0.00386095	0.790332
HBA2	3040	3.2391	7.6255	8.34424	0.00386912	0.790332
CCDC144A	9720	-1.79592	2.30627	8.33857	0.00388122	0.790332
HCAR3	8843	6.07349	0.923095	8.32571	0.00390878	0.790332
EGLN3	112399	4.83869	0.632055	8.32151	0.00391784	0.790332
IRF7	3665	0.827771	6.65576	8.26731	0.00403652	0.798857
SLC25A27	9481	7.39001	-0.948819	8.25813	0.004057	0.798857
ADCY1	107	-6.02164	-1.61007	8.25135	0.00407218	0.798857
SNAPC1	6617	-1.46405	4.45423	8.1687	0.00426195	0.825041
LRG1	116844	-5.71777	-0.388758	8.15984	0.00428282	0.825041
ZNF683	257101	4.54937	3.24617	8.1422	0.00432467	0.825665
FAM110C	642273	-5.84649	-0.555918	8.10765	0.00440789	0.833084
ZNF334	55713	-6.56186	-1.39356	8.08423	0.00446522	0.833084
COL6A4P2	646300	-6.35479	-0.466864	8.07807	0.00448041	0.833084
ITGB2-AS1	100505746	0.822924	7.53868	7.99292	0.00469605	0.837843
TMCC3	57458	-5.74934	0.893031	7.98952	0.00470489	0.837843
PKHD1L1	93035	5.59221	-2.13207	7.98504	0.00471655	0.837843
FUT4	2526	-1.20359	3.39113	7.96646	0.0047652	0.837843
PDZK1IP1	10158	3.95026	-0.522685	7.96185	0.00477735	0.837843
EXOC3L2	90332	5.72364	-2.2665	7.95544	0.0047943	0.837843
KDM6A	7403	0.938291	6.61038	7.95536	0.00479451	0.837843
MTUS1	57509	-2.09569	3.57849	7.94597	0.00481947	0.837843
CREB5	9586	6.56954	-0.994876	7.90805	0.00492152	0.846999
CXCR6	10663	-5.39592	1.51524	7.89712	0.00495136	0.846999
TSPO2	222642	4.58046	-2.17772	7.83149	0.00513438	0.864883
SIRPB2	284759	7.64446	0.144793	7.82562	0.00515108	0.864883
FADS2	9415	-5.75513	0.283819	7.80856	0.00519994	0.864883
TXNRD1	7296	-1.11727	5.97885	7.79095	0.00525086	0.864883
IL17C	27189	-6.31395	-1.47865	7.78845	0.00525814	0.864883
PTGER2	5732	1.8124	6.27118	7.74072	0.00539893	0.871474
SMAD5	4090	-2.18615	3.27547	7.73558	0.00541433	0.871474
STAB1	23166	6.97828	0.264988	7.70671	0.00550159	0.871474
LIF	3976	5.46082	0.679504	7.69594	0.00553451	0.871474
CMBL	134147	-5.52336	-1.96733	7.68912	0.00555548	0.871474
HDC	3067	-5.12563	-1.77741	7.65339	0.00566658	0.871474
TNFRSF4	7293	-0.92749	5.96203	7.64081	0.00570622	0.871474
HSPA7	3311	5.01177	-1.91618	7.63325	0.00573018	0.871474
PRR5L	79899	3.20634	3.27717	7.6278	0.00574754	0.871474
GPR75	10936	-6.2148	-1.51742	7.61217	0.00579757	0.871474
CCDC103	388389	3.66871	-0.437339	7.60171	0.00583129	0.871474
LINC00910	100130581	1.85463	1.6444	7.581	0.00589868	0.871474
ATG2B	55102	-0.836562	4.56626	7.57255	0.00592639	0.871474
SNORD69	692109	-3.08664	-1.04154	7.5641	0.00595422	0.871474
LINC02606	100506022	5.65983	-1.25379	7.5391	0.00603743	0.871474
FERMT2	10979	-6.14887	-0.676431	7.52824	0.00607394	0.871474
ST7-OT4	338069	-5.02713	-1.60225	7.52687	0.00607854	0.871474
YARS	8565	0.615697	6.94504	7.52375	0.00608907	0.871474
HLA-DRB6	3128	2.48129	2.18076	7.52369	0.00608927	0.871474
CCDC47	57003	-0.945944	5.70864	7.48703	0.00621449	0.871474
NHLH1	4807	-5.34383	-2.10339	7.4868	0.00621529	0.871474
ADTRP	84830	0.881438	5.17952	7.48571	0.00621905	0.871474
XPNPEP2	7512	5.5587	0.43099	7.48093	0.00623559	0.871474
GTSE1-DT	150384	5.8626	-1.68505	7.43908	0.00638225	0.882159
TRADD	8717	0.696679	7.39743	7.42907	0.00641785	0.882159
SERPING1	710	6.5298	-0.280773	7.41619	0.00646397	0.882159
CAPN12	147968	-2.31709	2.14171	7.40783	0.00649405	0.882159
RAMP1	10267	4.55537	-0.498077	7.39368	0.00654534	0.882159
OBP2B	29989	-6.67624	-0.786902	7.37796	0.0066028	0.882159
QPCT	25797	4.32176	-0.66151	7.36489	0.00665097	0.882159
EIF2S3	1968	0.797896	6.54206	7.34557	0.00672284	0.882159
MATN2	4147	-4.86696	0.553121	7.33765	0.00675249	0.882159
ADPRH	141	5.26629	1.02475	7.3306	0.00677906	0.882159
SLC17A3	10786	4.64764	0.725068	7.32916	0.00678448	0.882159
HBA1	3039	3.25782	6.60396	7.32318	0.0068071	0.882159
MSX2	4488	-5.1216	-0.494529	7.30005	0.00689527	0.888203
RNU1-13P	26860	-4.20779	0.070186	7.28065	0.00697014	0.891518
FMN1	342184	3.42259	3.21893	7.27184	0.00700439	0.891518
GPR141	353345	5.86446	-0.800157	7.24126	0.00712471	0.89745
ESPL1	9700	-5.97582	-0.530864	7.23049	0.00716758	0.89745
C6orf132	647024	-4.58252	-2.63263	7.22815	0.00717691	0.89745
ARG2	384	-1.63727	3.09646	7.19823	0.00729757	0.907232
MRPL27	51264	-0.859851	4.83324	7.1825	0.00736182	0.909929
ANKRD62P1-PARP4P3	23783	4.09363	-2.60731	7.15721	0.00746631	0.912207
NRP2	8828	6.59541	-0.256635	7.15696	0.00746737	0.912207
SLA	6503	-0.873323	7.88241	7.14717	0.00750823	0.912207
SLC37A2	219855	4.51808	-0.0863029	7.13253	0.0075698	0.914492
FAM110B	90362	5.52899	-0.27446	7.11817	0.00763066	0.916665
MERTK	10461	6.16048	-0.952706	7.09398	0.00773434	0.916881
IGLV2-14	28815	3.24641	-0.951808	7.08274	0.00778301	0.916881
LPAL2	80350	4.55408	0.00181544	7.07952	0.00779701	0.916881
PTPN13	5783	-3.0161	3.54857	7.06664	0.00785325	0.916881
SNORA70B	100124537	-5.64044	-2.16916	7.0656	0.00785782	0.916881
PDE6C	5146	-4.39173	-2.58319	7.0506	0.00792389	0.916881
CALML6	163688	5.68751	-2.33158	7.04863	0.00793261	0.916881
RASD1	51655	1.74033	3.54879	7.02941	0.00801818	0.921789
AKR1C6P	389932	4.07891	-2.53934	7.01011	0.00810507	0.922201
ACTG2	72	4.34276	-1.81354	7.00493	0.00812858	0.922201
AHI1	54806	-1.12126	4.11641	6.99131	0.00819064	0.922201
DKK3	27122	-5.93138	0.170301	6.99051	0.00819428	0.922201
FCRL5	83416	-6.22883	-1.93081	6.94454	0.00840754	0.92613
NR4A3	8013	-1.71932	6.16007	6.93755	0.00844046	0.92613
CYP27A1	1593	-6.29662	-0.7594	6.93351	0.00845953	0.92613
PVRIG	79037	0.63321	6.21169	6.9271	0.00848995	0.92613
CERCAM	51148	-6.78162	-0.951714	6.90097	0.00861491	0.92613
FOSL2	2355	-1.74429	8.11568	6.89696	0.00863426	0.92613
OTUD6B	51633	-1.13599	3.82782	6.89344	0.00865124	0.92613
PCDHB5	26167	7.04595	-1.40791	6.89182	0.00865908	0.92613
SGPP2	130367	-1.73458	3.41014	6.8894	0.00867084	0.92613
LOC101929592	101929592	-3.73069	-2.21923	6.88233	0.0087052	0.92613
PROC	5624	-5.93058	-1.99282	6.88225	0.00870561	0.92613
C12orf56	115749	5.87816	-1.32287	6.85423	0.00884319	0.936108
LINC01948	102467147	4.23657	-1.13217	6.84342	0.00889681	0.936413
RRP12	23223	-1.22755	6.26723	6.81426	0.00904327	0.936413
CTTN	2017	3.5634	0.72696	6.81192	0.00905512	0.936413
ALX3	257	-4.62738	-1.59825	6.81091	0.00906028	0.936413
ZNF165	7718	-1.0429	5.12687	6.80997	0.00906502	0.936413
CDCA4	55038	-1.09157	4.99051	6.78969	0.00916857	0.942556
CDHR1	92211	-5.29145	-1.03218	6.74754	0.00938769	0.948478
MCAM	4162	-3.74666	2.25142	6.7443	0.00940475	0.948478
ZG16B	124220	-4.76927	-0.581807	6.7403	0.00942586	0.948478
PLAAT1	57110	6.58046	-1.21386	6.73472	0.00945538	0.948478
TULP2	7288	2.33296	1.04005	6.73396	0.00945945	0.948478
EMP1	2012	-2.57447	3.75979	6.72777	0.00949233	0.948478
IRF5	3663	2.22751	3.4416	6.6882	0.00970533	0.962529
EGFL7	51162	4.70492	0.39295	6.68496	0.00972297	0.962529
ZRSR2	8233	0.712914	5.44412	6.65713	0.00987597	0.97317
PUDP	8226	1.1675	3.80739	6.64215	0.00995939	0.976889
BCAR1	9564	-6.57025	-0.170598	6.62809	0.0100383	0.980129
CHKA	1119	-1.29721	4.8878	6.6194	0.0100874	0.980448
LOC339975	339975	6.0573	-2.18282	6.55612	0.0104524	1
MLF1	4291	-2.61998	4.44114	6.54441	0.0105214	1
SOCS4	122809	-1.08929	3.9429	6.53723	0.010564	1
ALAS2	212	3.57665	1.6179	6.53277	0.0105905	1
LOC729732	729732	-1.88313	1.2523	6.52908	0.0106125	1
NLGN4X	57502	5.60917	-2.12976	6.49262	0.0108323	1
SPOCD1	90853	6.87335	-0.817984	6.48066	0.0109054	1
MAPK8IP1	9479	-2.4729	0.250691	6.47807	0.0109213	1
PHEX	5251	4.36046	0.452299	6.47228	0.010957	1
BTN1A1	696	-6.48908	-1.99437	6.47216	0.0109577	1
PKD2L1	9033	4.46678	-2.63263	6.4563	0.0110559	1
KLHL25	64410	-1.24452	3.08228	6.44141	0.011149	1
INSM2	84684	6.48163	-1.83022	6.42802	0.0112334	1
BSPRY	54836	6.11601	-0.790672	6.42244	0.0112687	1
COL10A1	1300	5.58502	-1.92982	6.40767	0.0113629	1
LRFN4	78999	-2.16452	2.533	6.40735	0.0113649	1
GCNT4	51301	1.57086	3.96509	6.40734	0.0113649	1
PLXNA2	5362	6.21319	-0.0127865	6.39877	0.01142	1
FKBP7	51661	2.17994	0.580116	6.39289	0.0114578	1
USP46	64854	-1.62403	3.78089	6.39071	0.0114719	1
SHTN1	57698	4.40921	-0.449477	6.38443	0.0115126	1
STUM	375057	5.53941	-0.707536	6.35537	0.0117027	1
INPP5J	27124	5.94168	-1.41043	6.34788	0.0117521	1
MCHR1	2847	6.06552	-1.39389	6.34564	0.011767	1
LOC105373386	105373386	-4.15795	-1.76088	6.33764	0.0118202	1
HEY2	23493	-6.62308	-1.6765	6.32414	0.0119105	1
TSIX	9383	4.80569	-0.400648	6.3165	0.0119619	1
ZNF516	9658	-0.903503	4.60499	6.29003	0.0121419	1
SORBS1	10580	-2.99969	0.446624	6.27025	0.0122782	1
HYAL4	23553	6.25916	-1.70449	6.26877	0.0122884	1
CES1	1066	6.33542	-1.27392	6.26262	0.0123312	1
RASGEF1B	153020	-2.12378	7.04506	6.2534	0.0123955	1
IL23R	149233	4.24636	0.350375	6.21626	0.0126582	1
NEK10	152110	-5.63733	-1.19237	6.18449	0.0128875	1
TRIM37	4591	0.869383	4.65792	6.15187	0.0131273	1
KCNMB1	3779	5.2579	-0.982404	6.14972	0.0131433	1
FAM98A	25940	-1.00718	4.0237	6.11571	0.0133986	1
PARM1	25849	6.27374	-1.58012	6.10951	0.0134456	1
LINGO2	158038	-6.29564	-2.0747	6.10015	0.013517	1
CADM1	23705	-2.32037	2.30884	6.08134	0.0136617	1
KLRC1	3821	5.40767	-1.73818	6.04031	0.0139828	1
ARGFXP2	503640	-5.47236	-1.75613	5.99405	0.0143542	1
LOC100128361	100128361	-6.49577	-0.7624	5.99041	0.0143838	1
FOXO6	100132074	-4.22508	-2.01801	5.98933	0.0143927	1
ABCA6	23460	-5.26186	-1.15398	5.98266	0.0144472	1
COL25A1	84570	-5.47805	-2.07984	5.97789	0.0144864	1
SCARNA18	677765	-4.42429	-2.41027	5.97748	0.0144897	1
AKAP14	158798	-4.65697	-2.56136	5.96449	0.0145969	1
HIPK1	204851	-0.949291	6.91978	5.94721	0.0147406	1
PSMD6-AS2	100507062	-1.29077	3.28623	5.93745	0.0148225	1
DOLPP1	57171	-1.20189	3.32677	5.9341	0.0148507	1
SLC8A1	6546	5.37978	-1.14049	5.92417	0.0149346	1
IGHV1-46	28465	-3.77047	-1.51389	5.91643	0.0150003	1
ZPBP2	124626	-4.95631	-1.63865	5.86398	0.0154538	1
MYO5B	4645	6.2791	0.130115	5.84691	0.0156045	1
CKAP2L	150468	-4.44276	-0.65034	5.84623	0.0156105	1
SNORD71	692111	-4.15854	-2.53467	5.84431	0.0156275	1
ACCS	84680	0.860836	4.73829	5.8424	0.0156445	1
IL7	3574	-3.45496	0.722718	5.84138	0.0156535	1
RUNDC3A	10900	-5.75261	-1.44104	5.82736	0.0157788	1
MIR4446	100616476	-4.11163	-2.2553	5.80403	0.0159895	1
FOXI1	2299	-5.70201	-2.08699	5.79659	0.0160572	1
PANK1	53354	2.31932	1.26766	5.7961	0.0160617	1
HASPIN	83903	5.53705	-0.668435	5.79471	0.0160745	1
MIR3674	100500912	-4.25898	-2.35035	5.79017	0.016116	1
ST8SIA6	338596	2.99764	0.724378	5.7852	0.0161616	1
HBB	3043	3.15781	7.7928	5.76333	0.016364	1
UST	10090	1.55124	3.44563	5.76244	0.0163724	1
ADAMTS1	9510	6.46632	-1.95145	5.75801	0.0164136	1
PDGFC	56034	-6.32038	-1.36758	5.75539	0.0164381	1
DAB1	1600	3.2096	0.140996	5.75528	0.0164392	1
ZNF211	10520	0.772946	5.26924	5.75219	0.0164681	1
MOK	5891	-2.25373	0.965054	5.7443	0.0165423	1
ITGA4	3676	0.589221	8.48866	5.7219	0.0167546	1
CEND1	51286	-4.66664	-1.58155	5.71817	0.0167902	1
SCN11A	11280	-5.93428	-2.07039	5.69922	0.0169725	1
CCR2	729230	3.63145	1.20483	5.69804	0.0169838	1
MIR6797	102465478	3.80606	-2.25341	5.69712	0.0169928	1
OR2AG2	338755	5.54072	-2.32813	5.69073	0.0170548	1
TAC3	6866	5.13219	-2.04266	5.69049	0.0170571	1
LOC101593348	101593348	4.9443	-1.77888	5.67146	0.0172431	1
LTB	4050	0.669678	9.77022	5.66707	0.0172863	1
FXYD6	53826	5.66804	-1.48642	5.66685	0.0172885	1
CFAP99	402160	-5.19805	-2.25354	5.64861	0.0174692	1
CD300LB	124599	-4.54821	-0.10112	5.64336	0.0175216	1
LINC00310	114036	5.38236	-2.15401	5.62623	0.0176937	1
KCNT1	57582	4.89601	-1.5197	5.61372	0.0178204	1
PKIB	5570	3.06269	-0.919991	5.60623	0.0178968	1
FAM124B	79843	4.50873	0.0367031	5.60163	0.0179437	1
ARL5B	221079	-1.19712	4.30002	5.60067	0.0179536	1
ELL2	22936	-1.87647	5.90056	5.59768	0.0179843	1
CKAP2	26586	-0.754051	5.87873	5.59724	0.0179888	1
SEPTIN6	23157	0.529179	8.76267	5.585	0.0181149	1
USP16	10600	-0.582646	6.42935	5.58391	0.0181262	1
FAM106A	80039	-4.66675	-1.34818	5.57887	0.0181785	1
AOAH	313	-1.28538	4.50752	5.57683	0.0181996	1
ZBTB47	92999	-4.27692	-1.28396	5.57496	0.0182191	1
ANPEP	290	4.87327	0.161363	5.56519	0.018321	1
OAT	4942	-0.856552	6.80334	5.56226	0.0183517	1
NR1I3	9970	-5.45006	-1.78803	5.5505	0.0184754	1
CLYBL-AS2	100874063	-4.86775	-2.53854	5.53427	0.0186475	1
SH3RF2	153769	6.16772	-0.0948656	5.53029	0.01869	1
AK5	26289	0.696841	5.90475	5.52935	0.0187001	1
CFAP69	79846	5.6482	-1.80131	5.51833	0.0188182	1
LINC00673	100499467	-3.73013	0.46451	5.51208	0.0188856	1
DNAJC12	56521	-5.49782	-2.2254	5.50425	0.0189703	1
OGFOD2	79676	0.793352	5.31367	5.50345	0.018979	1
PLEKHG5	57449	-1.23996	3.22202	5.49845	0.0190333	1
YLPM1	56252	-0.472951	6.73489	5.48122	0.0192218	1
EFR3B	22979	-6.09354	-0.195411	5.48052	0.0192295	1
PCYT1B	9468	5.84341	-0.998827	5.47719	0.0192662	1
SLC7A5	8140	-1.64509	7.42246	5.46571	0.0193932	1
HPSE2	60495	5.54882	-1.49058	5.46218	0.0194324	1
CLEC4E	26253	5.20897	-1.22324	5.45005	0.0195677	1
CMTR1	23070	0.458729	6.72686	5.44588	0.0196146	1
FAM72D	728833	2.60071	-0.568379	5.43245	0.019766	1
AGL	178	0.793109	4.54942	5.42504	0.01985	1
PIGC	5279	0.627457	6.15907	5.41821	0.0199277	1
LINC00469	283982	-4.83942	-1.59733	5.41483	0.0199664	1
CFAP100	348807	-3.80913	-2.4722	5.40923	0.0200306	1
NAMPT	10135	-1.35515	6.54926	5.4084	0.0200401	1
BCL9L	283149	-0.793297	5.47273	5.39678	0.020174	1
FBXL8	55336	1.19281	3.58479	5.39645	0.0201777	1
C1QB	713	5.93698	-0.875014	5.39437	0.0202018	1
EREG	2069	4.59081	-0.387206	5.39286	0.0202193	1
FAM106C	100129396	-4.43867	-2.4067	5.38488	0.020312	1
LOC441098	441098	-6.51211	-1.91935	5.36741	0.0205164	1
SAP30	8819	1.37368	2.82909	5.35751	0.0206332	1
ATOH8	84913	-6.20086	-1.81014	5.35562	0.0206556	1
ELOA	6924	-0.675394	6.79205	5.35523	0.0206602	1
GNAQ	2776	-0.746599	5.70461	5.35285	0.0206885	1
IMPAD1	54928	-0.735463	5.47672	5.35032	0.0207185	1
IFI6	2537	0.854524	6.72213	5.33666	0.0208815	1
MAPKAPK5-AS1	51275	0.596749	6.31456	5.33654	0.0208829	1
2024-03-10	162333	4.44664	-1.40277	5.32936	0.020969	1
EZR	7430	-1.2228	10.3133	5.316	0.0211305	1
KLF16	83855	-1.20487	3.18384	5.3068	0.0212424	1
INTS14	81556	-0.688693	5.16452	5.29528	0.0213833	1
RCAN2	10231	5.66222	-1.32281	5.2813	0.0215556	1
MAP3K20	51776	3.78569	0.954933	5.28113	0.0215577	1
TACR2	6865	-4.97187	-1.39576	5.27602	0.0216211	1
IRGQ	126298	-1.35075	3.90743	5.276	0.0216213	1
KANK2	25959	-5.58122	-0.983457	5.27565	0.0216258	1
DKFZp779M0652	374387	4.14997	-1.5732	5.27504	0.0216333	1
KCNJ13	3769	-3.57585	-0.844619	5.26941	0.0217034	1
RGPD1	400966	-1.08143	4.21775	5.26568	0.0217499	1
HEATR9	256957	4.96211	-1.19355	5.26315	0.0217815	1
CYP2S1	29785	5.31121	-0.6084	5.26255	0.0217891	1
CTSS	1520	0.69223	6.98505	5.26222	0.0217932	1
CFL2	1073	-1.03537	3.81744	5.25543	0.0218784	1
CD320	51293	0.997385	5.02931	5.25003	0.0219463	1
CTNNB1	1499	-0.892574	7.21018	5.24364	0.0220271	1
MYO7A	4647	-3.99567	1.07905	5.2427	0.0220391	1
C11orf49	79096	0.78808	4.07947	5.22427	0.0222738	1
GASK1B	51313	6.77112	-0.752967	5.22284	0.0222921	1
RNF212	285498	1.48925	3.54011	5.22281	0.0222925	1
ARHGEF5	7984	-1.101	2.72262	5.22155	0.0223086	1
ZFX	7543	0.579558	6.3368	5.22096	0.0223162	1
LOC101928675	101928675	-3.57806	-2.55776	5.21692	0.0223682	1
ITPRIPL2	162073	3.84066	1.4222	5.21271	0.0224224	1
CA3	761	-5.71101	-2.31668	5.20416	0.0225328	1
IGFBP2	3485	5.33233	-1.63127	5.19673	0.0226294	1
GDPD5	81544	-0.981666	6.20224	5.19627	0.0226354	1
APOL4	80832	-5.45046	-2.24592	5.19357	0.0226706	1
ANG	283	-4.63831	-1.90577	5.18347	0.0228028	1
TBX2-AS1	103689912	3.91788	-2.72927	5.16942	0.0229879	1
USP18	11274	1.22987	4.25152	5.16425	0.0230564	1
GATA3-AS1	399717	-3.81715	-1.53948	5.1641	0.0230583	1
STAM	8027	-0.60984	5.48976	5.16364	0.0230645	1
CALHM6	441168	1.81065	3.32729	5.15946	0.02312	1
CDK14	5218	3.27828	-0.766801	5.15364	0.0231978	1
HPS1	3257	0.467922	7.90308	5.14996	0.0232469	1
FSCN1	6624	-1.82692	2.14533	5.14772	0.0232769	1
C8orf37-AS1	100616530	3.67411	-1.69702	5.14606	0.0232992	1
BMPER	168667	-5.58507	-1.72006	5.1368	0.0234238	1
LOC100506142	100506142	-4.46193	-0.934473	5.13264	0.02348	1
EPHX4	253152	3.58557	-0.88969	5.12296	0.0236113	1
CPA5	93979	1.63196	3.90906	5.1079	0.0238171	1
KIF23	9493	-2.64044	2.92442	5.10763	0.0238208	1
PPEF2	5470	5.56866	-2.34714	5.10749	0.0238228	1
FOXB1	27023	4.42816	-0.315731	5.10544	0.023851	1
LOC100131532	100131532	-6.15971	-1.99842	5.10251	0.0238913	1
TBX1	6899	5.17104	-2.37491	5.10202	0.023898	1
MIR320E	100422913	-4.4381	-2.01573	5.0779	0.0242328	1
GPR174	84636	0.998282	3.38983	5.0694	0.0243518	1
ATP9A	10079	6.13162	-1.17465	5.05613	0.024539	1
LY6G6E	79136	5.17889	-1.85398	5.05201	0.0245974	1
AMH	268	-5.46772	-1.63255	5.04585	0.024685	1
COL2A1	1280	5.47209	-1.66891	5.04011	0.0247669	1
EFNB2	1948	-2.50909	1.00356	5.03711	0.0248099	1
HCP5	10866	-0.617966	6.84961	5.03574	0.0248294	1
LOC286059	286059	2.8446	-1.09353	5.02408	0.0249972	1
KIAA1217	56243	-5.58851	-2.08497	5.01956	0.0250625	1
CA6	765	1.37375	3.44191	5.01094	0.0251876	1
ZNF468	90333	-1.0285	4.86311	5.00988	0.025203	1
UBA1	7317	0.568364	7.83907	5.00874	0.0252197	1
GLUL	2752	-0.831862	7.17606	5.00012	0.0253456	1
OSR2	116039	-4.73265	-0.125319	4.98866	0.0255139	1
PDXP	57026	-0.690366	4.86615	4.97673	0.0256904	1
CENPBD1P1	65996	-0.85164	5.55788	4.97448	0.0257239	1
NLGN4Y	22829	3.41205	-0.112093	4.97184	0.0257632	1
LINC00641	283624	-1.59518	2.296	4.97127	0.0257717	1
RHOXF2B	727940	5.11307	-2.05051	4.9667	0.0258398	1
TNFRSF10D	8793	-0.662131	5.18906	4.9633	0.0258908	1
RGS11	8786	-5.25681	-1.82591	4.9614	0.0259193	1
MELK	9833	3.74157	1.00849	4.95598	0.0260005	1
LOC101926892	101926892	5.76412	-1.97948	4.94931	0.0261011	1
CDKN1A	1026	-1.62343	8.32127	4.9487	0.0261103	1
SAXO2	283726	3.35536	0.816098	4.94174	0.0262156	1
FBXO45	200933	-1.1238	4.07133	4.93645	0.026296	1
TBC1D21	161514	4.22959	-2.65459	4.93601	0.0263028	1
DYRK1B	9149	-1.06108	4.34895	4.93083	0.0263816	1
TMEM254-AS1	219347	-3.15362	-0.161839	4.92723	0.0264367	1
DIPK2A	205428	-0.866736	4.78352	4.92592	0.0264567	1
FLCN	201163	0.950994	3.63271	4.9209	0.0265337	1
EPHA4	2043	0.831234	5.90094	4.91823	0.0265748	1
AMZ1	155185	-3.52539	-0.159411	4.9164	0.0266029	1
GAS2L2	246176	-5.84643	-1.80044	4.91295	0.0266561	1
SLC7A1	6541	-0.946574	4.72565	4.91243	0.0266641	1
CCND1	595	-2.00459	1.34178	4.89599	0.0269192	1
ANKRD18A	253650	-1.58698	3.1354	4.88499	0.0270912	1
LILRB2	10288	2.68268	2.38211	4.88452	0.0270985	1
BLK	640	-1.72423	2.95414	4.88438	0.0271007	1
SWT1	54823	0.909414	3.21124	4.88251	0.0271301	1
OR2L1P	26247	-5.36708	-1.43311	4.87968	0.0271747	1
SLC38A2	54407	-0.667789	7.86882	4.87707	0.0272158	1
RPS4X	6191	0.572846	9.22286	4.86295	0.0274394	1
MUC13	56667	5.46571	-2.2563	4.86275	0.0274425	1
ICAM5	7087	-6.17842	-1.89345	4.8605	0.0274784	1
HTR6	3362	3.73145	2.05514	4.85892	0.0275035	1
CFAP206	154313	-5.43767	-2.39299	4.85713	0.0275322	1
FRMPD1	22844	-6.15081	-1.97598	4.8488	0.0276654	1
NADK	65220	0.897243	5.65397	4.84353	0.02775	1
C14orf132	56967	-2.16449	2.84327	4.83348	0.0279123	1
AQP9	366	5.29681	-0.799716	4.82996	0.0279692	1
IGHV3-48	28424	-4.60361	-1.51195	4.82805	0.0280003	1
RAB3IP	117177	0.65954	5.09216	4.82031	0.0281262	1
INSL6	11172	-5.75918	-2.11703	4.81914	0.0281454	1
LOC100129215	100129215	-4.9203	-1.25474	4.81597	0.0281973	1
CD70	970	3.38508	0.471123	4.81273	0.0282502	1
NXPE2	120406	-5.41256	-2.43219	4.81115	0.0282762	1
EHD4	30844	-0.881556	5.95978	4.80809	0.0283264	1
SMYD2	56950	0.50978	5.91242	4.80612	0.0283589	1
HELB	92797	0.740254	5.89905	4.7965	0.0285176	1
B4GALNT4	338707	-2.21555	0.479494	4.79198	0.0285925	1
LAMP5	24141	-5.34754	-2.43156	4.78269	0.0287472	1
TRIB2	28951	0.543224	7.42347	4.78166	0.0287644	1
PLAA	9373	-0.668475	5.56696	4.78131	0.0287702	1
PTX3	5806	-4.87451	-1.45052	4.77984	0.0287949	1
CXorf40A	91966	-1.12001	6.3605	4.77946	0.0288012	1
ZNF548	147694	0.650828	5.24863	4.77638	0.0288527	1
RGPD2	729857	-1.0647	4.22986	4.76891	0.0289782	1
KCNH2	3757	1.79767	2.77918	4.76564	0.0290333	1
SNORA59A	677885	3.93143	-2.29198	4.76137	0.0291054	1
POLQ	10721	4.41222	0.902968	4.76005	0.0291277	1
TRMT2B	79979	0.519799	6.40508	4.75218	0.0292612	1
ANKRD7	56311	-4.76871	-2.51449	4.75217	0.0292613	1
CAV1	857	5.51216	-1.65881	4.75148	0.0292731	1
AGAP1	116987	-2.89459	1.0512	4.75055	0.0292889	1
TRAK2	66008	0.521926	6.89255	4.74936	0.0293092	1
ROBO1	6091	5.60391	-2.31946	4.73472	0.0295596	1
MVB12B	89853	-0.968722	3.97997	4.72813	0.0296731	1
TAS2R13	50838	-5.59161	-2.29282	4.72519	0.0297239	1
CFAP73	387885	2.89714	-1.30233	4.72181	0.0297824	1
ZNF793-AS1	101927720	2.39372	-0.401318	4.70897	0.0300056	1
JMJD7	100137047	0.597396	4.96213	4.70649	0.030049	1
ELL	8178	-0.85221	5.94522	4.70559	0.0300647	1
MIR4633	100616175	4.12118	-2.42967	4.69895	0.0301811	1
MS4A14	84689	6.69703	-1.81934	4.69742	0.030208	1
GLDC	2731	4.58996	-1.75197	4.69198	0.0303037	1
ASCL5	647219	3.85405	-2.44981	4.69103	0.0303204	1
NECTIN4	81607	5.63005	-2.07268	4.68905	0.0303554	1
OAS3	4940	1.26055	5.61482	4.68651	0.0304003	1
FAM133A	286499	3.35677	-2.2722	4.68634	0.0304033	1
HAS1	3036	3.99945	-2.06213	4.68512	0.0304249	1
SELENBP1	8991	5.95254	-1.38898	4.67137	0.0306694	1
CCN1	3491	4.40437	-1.70445	4.66642	0.0307581	1
EIF4A3	9775	-1.08886	8.39692	4.65916	0.0308883	1
C1QTNF9B	387911	3.57556	-2.77923	4.65512	0.0309611	1
ZNF85	7639	1.2979	2.35109	4.65469	0.0309688	1
ODAPH	152816	4.79888	-2.27179	4.6535	0.0309903	1
SPTB	6710	3.62872	-0.586987	4.6486	0.0310789	1
RNF152	220441	5.08536	-1.60167	4.64271	0.0311857	1
TMEM14EP	645843	-3.29512	-0.457145	4.63854	0.0312616	1
HNRNPUL2	221092	-1.24562	1.63383	4.63537	0.0313193	1
TUBB6	84617	-3.03146	0.359764	4.635	0.0313262	1
MYO1E	4643	4.10479	-0.589158	4.63151	0.03139	1
PBK	55872	4.23315	-0.168135	4.6256	0.0314983	1
CCDC12	151903	-0.589552	6.53013	4.62523	0.0315051	1
SEPTIN3	55964	-4.77559	-1.69645	4.62165	0.0315708	1
POF1B	79983	4.20075	-1.21634	4.61538	0.0316864	1
VPREB3	29802	-3.09254	-2.0744	4.61353	0.0317206	1
SH2D6	284948	-5.04543	-2.00493	4.61164	0.0317556	1
FCHO2	115548	2.43195	0.788768	4.61033	0.0317799	1
PPP1CB	5500	-0.843976	7.56802	4.60786	0.0318258	1
GTSCR1	220158	1.7091	1.13477	4.60575	0.031865	1
GPN1	11321	-0.748899	6.30946	4.60191	0.0319364	1
HECA	51696	-0.791267	6.66974	4.60109	0.0319516	1
SCX	642658	-3.5266	-1.94114	4.58743	0.0322073	1
GOLGB1	2804	-0.525571	6.89932	4.58227	0.0323044	1
EPHA10	284656	-5.70012	-1.61818	4.5703	0.0325309	1
SRP54	6729	-0.647884	5.07563	4.55835	0.0327586	1
LOC101927164	101927164	3.5295	-2.67806	4.55782	0.0327687	1
LETM2	137994	-1.19154	2.38664	4.55229	0.0328747	1
LCT	3938	5.74109	-1.75149	4.54956	0.0329272	1
PHLDB3	653583	-0.809596	4.50332	4.54716	0.0329734	1
MT2A	4502	-0.595085	6.30083	4.54516	0.0330119	1
VAV3	10451	-1.12756	3.67186	4.54406	0.0330331	1
FAM72A	729533	2.43658	-1.08893	4.54083	0.0330955	1
FAM177A1	283635	-1.07909	6.05479	4.5357	0.033195	1
ZCCHC10	54819	-0.831568	4.41773	4.53424	0.0332232	1
MICA	100507436	0.878719	3.06675	4.52555	0.0333924	1
SLC24A4	123041	4.85376	-1.50863	4.52484	0.0334062	1
ARAP3	64411	-3.8282	-0.262454	4.51986	0.0335036	1
OGFRL1	79627	-0.863401	3.98135	4.49705	0.0339534	1
FAM222A	84915	-2.58163	2.60851	4.49561	0.0339821	1
VDAC1	7416	-0.716135	6.56627	4.48904	0.0341129	1
HSPA1B	3304	0.925423	4.06078	4.48824	0.0341288	1
RNF2	6045	-0.722915	4.64411	4.4848	0.0341975	1
LRRK1	79705	-4.35668	-0.725868	4.47774	0.0343391	1
TSC22D2	9819	-0.827453	7.10279	4.4697	0.0345011	1
LOC101928731	101928731	-4.12003	-2.32805	4.46594	0.0345772	1
SYT17	51760	-4.87137	-2.1982	4.46083	0.0346806	1
DENND4A	10260	-0.721907	5.92665	4.46038	0.0346898	1
CCNB3	85417	-5.931	-0.91376	4.45803	0.0347375	1
GAS1RR	100506834	4.58294	-2.34964	4.45546	0.0347898	1
GRWD1	83743	-0.919682	6.56131	4.45503	0.0347986	1
MYCL	4610	5.80585	-1.36256	4.45268	0.0348465	1
NKD2	85409	-4.98619	-2.54097	4.44847	0.0349326	1
FGD4	121512	5.45902	-1.40665	4.4426	0.0350528	1
TMPRSS11E	28983	4.96147	-0.949089	4.442	0.0350652	1
NR4A2	4929	-1.29369	10.3819	4.44085	0.0350887	1
PNP	4860	-0.902953	7.21713	4.4377	0.0351535	1
NAV2	89797	-4.11811	-0.963701	4.43709	0.035166	1
LIPH	200879	4.14398	-2.14872	4.43662	0.0351759	1
DUOXA1	90527	5.47076	-1.58879	4.43396	0.0352306	1
P2RY2	5029	4.87709	-1.4426	4.42521	0.0354117	1
LOC641367	641367	-4.59435	-1.08819	4.42505	0.0354152	1
ARHGAP24	83478	4.88527	-1.72403	4.42497	0.0354168	1
P2RY14	9934	-4.15751	-0.930693	4.42363	0.0354446	1
ALDH3B1	221	3.55486	-0.0330704	4.4212	0.0354951	1
IGLV3-19	28797	3.77338	-0.783368	4.40735	0.0357845	1
SMIM17	147670	4.77258	-1.66244	4.40198	0.0358972	1
CCDC144B	284047	-1.12208	4.7073	4.40178	0.0359014	1
LINC00342	150759	-1.34935	3.19841	4.39342	0.0360779	1
MIR4637	100616271	-3.75779	-2.45027	4.39169	0.0361145	1
RHOXF2	84528	4.94703	-2.27308	4.39133	0.0361221	1
CYB561	1534	-0.859528	5.84119	4.38483	0.0362601	1
WNT3	7473	5.75769	-1.99449	4.3828	0.0363033	1
GSKIP	51527	-0.798784	4.51312	4.38147	0.0363317	1
FAM71B	153745	4.87705	-1.46031	4.37475	0.0364752	1
CDR2L	30850	5.71148	-1.84624	4.37351	0.0365017	1
ADAM9	8754	1.99088	1.61494	4.36581	0.0366671	1
RNF168	165918	-0.616618	6.44908	4.36495	0.0366855	1
MRPS18B	28973	0.514487	6.40001	4.35834	0.0368282	1
CRY2	1408	-1.03128	7.1714	4.3534	0.0369351	1
ZNF101	94039	0.792956	6.33233	4.34809	0.0370505	1
HIVEP3	59269	-0.774027	4.85527	4.34373	0.0371455	1
LINC00513	100506860	-1.23841	1.86392	4.33953	0.0372372	1
WDR86	349136	-1.3949	2.4429	4.33839	0.0372622	1
NIPAL4	348938	5.25683	-1.24649	4.3333	0.0373737	1
SIRT1	23411	-0.625933	6.13708	4.32764	0.0374982	1
MCOLN3	55283	2.37995	1.57408	4.31171	0.037851	1
PTOV1-AS1	100506033	3.62521	-2.77803	4.31154	0.0378548	1
RPS27L	51065	0.510656	5.22517	4.31066	0.0378742	1
AHNAK	79026	-0.76959	9.53715	4.30523	0.0379953	1
NUPR1	26471	4.93704	-2.5623	4.30468	0.0380077	1
TTC19	54902	-0.545521	6.46751	4.30465	0.0380084	1
UTS2	10911	4.33078	1.64228	4.30278	0.03805	1
HDDC2	51020	0.641636	5.35653	4.30069	0.038097	1
CYSTM1	84418	-1.1798	4.08481	4.29969	0.0381193	1
TOMM20L	387990	-2.28086	-0.753889	4.29627	0.038196	1
RGMB-AS1	503569	3.16981	-2.1549	4.2875	0.0383937	1
ADCY4	196883	2.25142	1.60687	4.28303	0.0384946	1
ELMO1-AS1	100861514	-3.78547	-2.58152	4.28195	0.0385191	1
MYORG	57462	-3.48194	0.0339439	4.28187	0.038521	1
GRPR	2925	-5.58452	-2.25926	4.27932	0.0385787	1
SEZ6L	23544	5.12322	-0.902501	4.27929	0.0385794	1
ATP5IF1	93974	-0.667907	7.71424	4.26973	0.038797	1
AMMECR1	9949	0.665562	4.57433	4.26419	0.0389238	1
PIP5K1P1	206426	-3.13988	-2.3281	4.26221	0.0389691	1
IFI44L	10964	1.24281	6.08581	4.25807	0.0390644	1
TUFT1	7286	-1.16633	3.91402	4.25588	0.0391147	1
SAMM50	25813	-0.492994	5.52941	4.25309	0.0391791	1
SLC24A3	57419	5.66184	-0.859123	4.25101	0.039227	1
TPH1	7166	5.55734	-2.23489	4.24927	0.0392672	1
FEZ1	9638	-6.35531	-1.93555	4.24735	0.0393117	1
CSF2RB	1439	2.97197	2.02262	4.23837	0.0395201	1
EEF1DP3	196549	3.0735	0.27526	4.23732	0.0395447	1
KIT	3815	-5.19455	-1.63381	4.23579	0.0395802	1
NME8	51314	5.32208	-1.04105	4.23511	0.0395961	1
PLEKHH1	57475	3.20056	-0.833262	4.23397	0.0396227	1
DLEU7	220107	4.36014	-1.80472	4.23278	0.0396504	1
HSPH1	10808	-0.967882	7.77862	4.22934	0.0397308	1
TRBV7-6	28592	0.942625	3.21349	4.22729	0.039779	1
WNT5B	81029	5.61048	-1.59756	4.2241	0.0398538	1
TDRD1	56165	3.86946	-1.22309	4.22045	0.0399397	1
EGF	1950	5.25143	-1.77024	4.21715	0.0400174	1
USP2-AS1	100499227	-4.14779	-1.90324	4.21672	0.0400274	1
ZNF474	133923	5.38376	-1.71295	4.21228	0.0401325	1
AIRN	100271873	-4.16078	-2.14904	4.20931	0.0402026	1
MTVR2	246754	-3.84383	-1.49118	4.20593	0.0402828	1
ARID3C	138715	3.97795	-2.18021	4.20114	0.0403969	1
C2CD4D	100191040	-2.21413	0.856889	4.19989	0.0404265	1
NFIX	4784	1.83701	1.68875	4.19657	0.0405057	1
EVX1	2128	5.63118	-1.80892	4.19093	0.0406407	1
SMG8	55181	0.950882	4.81461	4.18976	0.0406688	1
OCA2	4948	6.45635	-1.49142	4.18885	0.0406907	1
STPG3	441476	-3.35119	-2.83204	4.18301	0.0408312	1
RNF183	138065	-5.7059	-2.05613	4.18275	0.0408374	1
LILRA5	353514	3.65536	1.18174	4.1825	0.0408435	1
LINC01398	101929651	-3.8167	-1.05606	4.1798	0.0409085	1
FBXO40	51725	-3.33387	-0.410438	4.17545	0.0410137	1
BCOR	54880	-1.0791	5.04848	4.17453	0.041036	1
WWTR1	25937	3.5991	-0.0958121	4.17343	0.0410626	1
SLC2A7	155184	2.64686	-1.78876	4.17102	0.0411211	1
OCIAD2	132299	0.442487	6.66652	4.17047	0.0411345	1
KCNMA1	3778	5.11655	-1.83973	4.16785	0.041198	1
GSTA2	2939	3.57385	-2.53665	4.16576	0.041249	1
CRYBG1	202	-0.738255	7.11056	4.15973	0.041396	1
STIL	6491	-1.45567	1.82025	4.15551	0.0414993	1
POU2F3	25833	5.48842	-2.04564	4.15439	0.0415267	1
IBA57	200205	-1.11455	4.58201	4.15201	0.041585	1
PROS1	5627	5.36307	-1.27395	4.14977	0.0416401	1
TRBV6-2	28605	0.982885	4.28538	4.14135	0.0418478	1
MTRNR2L9	100463487	-1.16361	3.32007	4.1401	0.0418787	1
HMGCR	3156	-0.73128	5.51836	4.13742	0.0419452	1
LOC100422556	100422556	-3.37124	-1.91227	4.13543	0.0419943	1
CD163	9332	5.55343	-0.728812	4.13319	0.0420499	1
SLC25A2	83884	4.75971	-2.60741	4.12277	0.0423097	1
KLHL11	55175	-0.61898	4.9616	4.12097	0.0423549	1
RAI2	10742	-2.33205	2.04491	4.11524	0.0424985	1
DLGAP4	22839	0.698222	5.02382	4.11503	0.0425038	1
RBM6	10180	0.543569	6.89407	4.11015	0.0426267	1
PLAAT5	117245	-4.31822	-1.75709	4.10988	0.0426333	1
IRF4	3662	-1.05642	5.52901	4.10118	0.0428532	1
LILRA1	11024	3.2381	0.951447	4.09105	0.043111	1
ADD3	120	0.461404	9.34424	4.09004	0.0431365	1
CCNO	10309	5.42158	-1.92522	4.08859	0.0431737	1
DPEP1	1800	3.89605	-2.47049	4.08065	0.043377	1
LIN7B	64130	0.931072	2.51982	4.07993	0.0433955	1
KIF11	3832	2.02216	2.24256	4.0788	0.0434245	1
RAP2C-AS1	101928578	-1.48583	1.12075	4.07238	0.0435897	1
SDS	10993	3.85042	-1.74898	4.07045	0.0436396	1
TPO	7173	3.40657	0.532933	4.0639	0.0438093	1
TRGV9	6983	3.23458	1.48827	4.06188	0.0438617	1
TRIM47	91107	-1.01891	3.18967	4.06019	0.0439056	1
PHLPP2	23035	-0.843661	4.08141	4.05385	0.0440707	1
MFAP3	4238	-0.983508	3.37288	4.05338	0.0440829	1
FCRLB	127943	-2.64	-0.394075	4.05336	0.0440834	1
DLGAP5	9787	4.04373	0.0849791	4.05335	0.0440837	1
PLPP2	8612	3.67833	-0.972363	4.05237	0.0441095	1
CHSY1	22856	-1.35175	2.29939	4.04888	0.0442006	1
FAM95C	100289137	-2.22921	0.161071	4.04648	0.0442636	1
PARK7	11315	0.421032	7.2762	4.04224	0.044375	1
OSBPL7	114881	0.619643	5.51727	4.03875	0.0444668	1
AKAP12	9590	-3.33615	1.30474	4.03171	0.0446526	1
GRIP2	80852	-5.74516	-1.93855	4.0291	0.0447218	1
TSHR	7253	-2.84255	0.127399	4.02841	0.04474	1
MSH6	2956	-0.721902	6.09559	4.02551	0.0448169	1
TMEM231	79583	-1.96889	1.47549	4.02325	0.0448773	1
CCDC50	152137	-1.15969	4.18393	4.01859	0.0450014	1
CD86	942	3.60618	0.818264	4.01742	0.0450325	1
ABHD14A	25864	0.537582	4.99595	4.01522	0.0450915	1
GPR171	29909	0.72499	5.23413	4.01415	0.04512	1
NRN1	51299	-4.95754	-1.46659	4.0052	0.0453602	1
COX7A1	1346	3.85418	-2.44906	3.99853	0.0455401	1
C1orf100	200159	-4.55483	-2.65373	3.99779	0.0455599	1
DNAJB11	51726	-0.587375	5.88445	3.99751	0.0455676	1
KMT2C	58508	-0.51069	7.41128	3.99698	0.045582	1
TNFAIP2	7127	2.97875	1.8425	3.99297	0.0456904	1
ZBED2	79413	-2.58759	-0.0168084	3.98719	0.0458475	1
TRAV38-1	28644	1.15102	2.41473	3.98572	0.0458874	1
GOLIM4	27333	-3.60438	-0.539611	3.98467	0.045916	1
ERICH5	203111	-4.64519	-1.56511	3.98449	0.0459211	1
S100A16	140576	-4.87111	-1.8693	3.98418	0.0459295	1
PLEKHS1	79949	-4.30336	-1.81117	3.98192	0.0459911	1
NOM1	64434	-0.626099	4.7135	3.97462	0.0461909	1
TRBV11-2	28581	0.700011	4.72383	3.9733	0.046227	1
BISPR	105221694	0.840281	4.16987	3.97244	0.0462508	1
EGOT	100126791	3.1286	-1.38664	3.97065	0.0462998	1
LDLRAD4-AS1	100288122	-2.49538	0.197985	3.97063	0.0463004	1
DNAJA1	3301	-0.851903	8.98101	3.9705	0.046304	1
LOC105376544	105376544	4.38207	-2.10855	3.96406	0.0464814	1
PLEKHG7	440107	3.52799	-2.72725	3.96127	0.0465586	1
LOC100130899	100130899	-4.97571	-0.855485	3.96073	0.0465734	1
CSTF3-DT	338739	-2.28223	-0.787729	3.95732	0.046668	1
FOXN3-AS1	400236	2.93315	-0.722059	3.95542	0.0467206	1
DOCK7	85440	-1.01374	2.8849	3.95192	0.0468178	1
NT5C1A	84618	4.94786	-1.83749	3.94887	0.0469028	1
CRAT37	101926928	-3.7029	-2.29321	3.94715	0.0469509	1
LOC441081	441081	-1.92366	0.758709	3.94235	0.047085	1
ADAM20P1	317760	-6.35535	-1.75964	3.94102	0.0471223	1
LRRC2	79442	2.7676	-0.0269965	3.93571	0.0472713	1
PRXL2C	195827	-0.92116	5.19588	3.93514	0.0472871	1
ARHGAP23	57636	4.33214	-2.07173	3.93488	0.0472945	1
MYRF	745	3.161	0.544818	3.93428	0.0473114	1
SLC47A2	146802	-4.77728	-2.56004	3.93355	0.047332	1
PBX1	5087	4.73868	-1.36306	3.93314	0.0473435	1
KRTCAP3	200634	-1.25933	2.35214	3.93155	0.0473883	1
IQCA1	79781	-4.39972	-0.647932	3.93122	0.0473976	1
DNAH8	1769	4.04603	0.226071	3.92968	0.0474409	1
TRO	7216	1.56811	1.64964	3.92842	0.0474765	1
ZNF534	147658	5.29821	-2.38643	3.9274	0.0475054	1
TRY2P	207147	5.04435	-2.55843	3.91969	0.0477238	1
LOC101929692	101929692	3.05072	-2.72667	3.91647	0.0478151	1
COL1A2	1278	5.23143	-2.17913	3.91322	0.0479077	1
IGHV3-43	28426	-3.7628	-1.52153	3.90935	0.0480182	1
RBM12B-AS1	55472	2.26814	-0.303143	3.90871	0.0480363	1
PLD1	5337	5.06476	-0.78025	3.90552	0.0481277	1
A1CF	29974	-4.95843	-2.56104	3.90313	0.0481964	1
UNC93B1	81622	0.618182	5.26635	3.90213	0.0482248	1
HIPK3	10114	-0.547142	6.07092	3.89774	0.048351	1
TMC5	79838	4.074	-1.88947	3.89668	0.0483816	1
TDRD9	122402	3.59264	-0.709501	3.89548	0.0484162	1
IQCD	115811	3.29721	1.41554	3.89475	0.0484374	1
ACAD9	28976	0.912765	4.83313	3.89008	0.0485721	1
IL12RB1	3594	0.588725	5.65648	3.8867	0.0486701	1
NRIP3	56675	-1.7938	2.81184	3.88585	0.0486947	1
KIRREL2	84063	4.12211	-1.6943	3.88479	0.0487255	1
CRYZL2P	730102	-6.07628	-2.18746	3.87385	0.0490438	1
GVQW2	100507462	-3.87168	-1.7043	3.86672	0.0492528	1
FAM102B	284611	-0.897488	4.20207	3.86545	0.0492899	1
SMN2	6607	-0.525175	6.11909	3.86189	0.0493947	1
HCST	10870	0.434999	7.31173	3.85753	0.0495231	1
PSME2	5721	0.447255	7.43654	3.85123	0.0497095	1
LAMB3	3914	3.91672	-0.309881	3.84877	0.0497824	1
BAAT	570	-6.07628	-1.20952	3.84753	0.0498194	1
LOC284454	284454	-1.51986	4.39999	3.84737	0.0498241	1
TF	7018	-4.42487	-1.28215	3.84703	0.0498341	1
ASPM	259266	-2.58757	1.0967	3.84551	0.0498793	1
TMEM74B	55321	4.21005	-1.27819	3.84178	0.0499904	1
MYBL2	4605	-2.85623	3.0098	3.83739	0.0501215	1
MED26	9441	-0.837686	4.82757	3.8347	0.0502019	1
EIF3J	8669	-0.647648	4.47923	3.83345	0.0502395	1
HEBP1	50865	0.709599	3.84071	3.83339	0.0502413	1
SYNPO	11346	-4.17266	-2.12865	3.8293	0.050364	1
PPP1R7	5510	0.444317	6.2416	3.82762	0.0504144	1
ZNF575	284346	0.954087	2.35156	3.82478	0.0505	1
SP6	80320	4.7069	-1.14529	3.8228	0.0505596	1
KCNQ4	9132	-2.74436	-0.381981	3.82251	0.0505683	1
TMEM240	339453	-3.08209	-2.83173	3.819	0.0506745	1
ADAMTS8	11095	4.4751	-2.00828	3.81737	0.0507237	1
ADSL	158	0.446062	6.96624	3.81591	0.050768	1
LOC101929148	101929148	-4.81162	-1.84148	3.81498	0.0507961	1
FAM66B	100128890	-1.61298	0.624185	3.81298	0.0508569	1
ZFAND5	7763	-0.745808	8.63784	3.81245	0.0508731	1
PMEPA1	56937	-1.44962	3.20947	3.81194	0.0508886	1
LOC105379443	105379443	-3.05838	-2.55757	3.81041	0.0509349	1
LOC101929512	101929512	3.87147	-2.24676	3.80855	0.0509916	1
APOF	319	-3.18967	-1.99446	3.80791	0.051011	1
NFKBIB	4793	-0.753071	4.92777	3.80303	0.0511599	1
PABPN1L	390748	3.49685	-2.25538	3.79631	0.0513656	1
MIR579	693164	3.35982	-2.67576	3.79623	0.0513681	1
TMSB15A	11013	-3.05656	-2.14489	3.78782	0.0516267	1
LRRFIP1	9208	-0.495454	8.45079	3.7835	0.0517601	1
DLGAP1	9229	3.33039	1.5483	3.7776	0.0519432	1
AIF1L	83543	5.96709	-0.769929	3.77755	0.0519448	1
NECAB3	63941	0.840195	3.60775	3.77753	0.0519454	1
GPRC5D	55507	4.32869	-2.31684	3.77495	0.0520254	1
SH3BGRL	6451	0.381017	7.35921	3.77303	0.0520853	1
LOC105378577	105378577	3.90169	-2.65172	3.76999	0.0521799	1
RALGPS1	9649	-0.900724	3.07672	3.76976	0.0521871	1
ZNF219	51222	-0.941154	3.8184	3.76547	0.052321	1
LINC01119	100134259	-5.20662	-1.66379	3.76472	0.0523445	1
MSI2	124540	-0.715163	3.36735	3.76421	0.0523605	1
ATP1B3	483	-0.702147	7.01175	3.76421	0.0523607	1
MTTP	4547	5.1254	-2.43447	3.76382	0.052373	1
AMPD3	272	-0.600072	4.80932	3.76218	0.0524242	1
MIR4511	100616379	-3.5955	-2.72661	3.76144	0.0524474	1
LINC00886	730091	2.19496	0.112519	3.76075	0.0524691	1
TREX1	11277	0.561224	5.27031	3.75882	0.0525295	1
TRA2A	29896	-0.549364	6.27931	3.75497	0.0526507	1
HMG20B	10362	0.549619	5.91944	3.75338	0.0527007	1
RP1L1	94137	-4.87862	-2.53722	3.74876	0.0528468	1
HOMER3	9454	2.74688	0.370316	3.74834	0.0528599	1
TMEM107	84314	0.747513	4.05774	3.74692	0.052905	1
ACVR1	90	0.683038	5.71886	3.74441	0.0529844	1
FSIP2	401024	4.55941	-1.97869	3.74318	0.0530234	1
TRIM43B	653192	4.07479	-2.60174	3.74176	0.0530686	1
A4GNT	51146	4.45879	-2.67753	3.7406	0.0531054	1
TRIM10	10107	5.51534	-1.78544	3.73981	0.0531303	1
PNN	5411	-0.429072	7.23517	3.7396	0.0531373	1
LAMC1	3915	5.78015	-2.17427	3.73778	0.053195	1
LINC00892	100128420	-1.47831	3.68326	3.73714	0.0532153	1
ZBED8	63920	-3.61573	-2.217	3.73567	0.0532623	1
COL6A4P1	344875	4.52652	-2.25673	3.73493	0.053286	1
FAM167A	83648	-4.24496	-0.898833	3.73277	0.0533547	1
URAHP	100130015	4.20463	-2.38791	3.73232	0.0533692	1
TTC39C-AS1	102724246	1.42214	1.75065	3.73229	0.0533703	1
ZNF750	79755	4.09648	-2.60283	3.72918	0.0534698	1
LOC104968399	104968399	1.64401	0.281436	3.72793	0.0535098	1
GPR101	83550	-5.13616	-1.21225	3.72549	0.053588	1
CCNF	899	1.17249	3.02534	3.72418	0.05363	1
OTOAP1	653786	-4.76771	-1.68989	3.72015	0.0537595	1
TLR7	51284	4.75042	-1.24576	3.71841	0.0538157	1
LINC01479	101927922	3.49801	-2.56006	3.71786	0.0538334	1
NIT1	4817	0.694854	3.91172	3.71713	0.0538569	1
VASH2	79805	-3.92057	-1.22077	3.71625	0.0538852	1
CISD3	284106	0.786472	4.20637	3.70642	0.0542035	1
TRG-CCC2-2	64717	3.33104	-2.33051	3.70642	0.0542035	1
LOC101926943	101926943	-3.09192	-2.53863	3.70272	0.054324	1
BORCS6	54785	0.580863	4.67417	3.70235	0.054336	1
ADRB2	154	1.59868	3.51593	3.70025	0.0544043	1
LRRN4	164312	-3.59503	-2.36802	3.69633	0.0545323	1
PRO1804	100133319	4.45885	-2.38984	3.6921	0.0546709	1
LOC100506571	100506571	-5.12282	-1.41658	3.69138	0.0546943	1
SLBP	7884	-0.587366	6.47336	3.68938	0.05476	1
RHOD	29984	3.93475	-1.15766	3.68771	0.0548148	1
IRS2	8660	-0.679268	7.77172	3.685	0.0549041	1
STARD7	56910	-0.559666	7.63827	3.68476	0.054912	1
TRBV30	28557	0.749972	5.03594	3.68305	0.0549684	1
LOC101928268	101928268	4.85168	-2.26919	3.68078	0.0550431	1
ALDH1A1	216	-5.33547	-0.837505	3.68029	0.0550593	1
PAFAH1B1	5048	-0.530781	5.95147	3.67473	0.0552431	1
SNX9	51429	-0.907967	6.70976	3.66993	0.0554027	1
AANAT	15	4.04666	-1.71203	3.66924	0.0554255	1
NECTIN1	5818	-1.81625	0.668259	3.66883	0.055439	1
LRP3	4037	5.11626	-1.42587	3.66813	0.0554623	1
KHDC1	80759	-1.54402	1.80691	3.6651	0.0555633	1
ABHD5	51099	-0.862123	3.48939	3.66422	0.0555927	1
SYNJ2-IT1	100874300	-3.80403	-2.47075	3.66395	0.0556015	1
ERLEC1	27248	-0.486397	5.51421	3.66093	0.0557027	1
CTNND1	1500	-3.55639	-2.6521	3.65935	0.0557554	1
RAB11A	8766	-0.520373	6.87502	3.65753	0.0558162	1
CNGA1	1259	-5.46752	-2.25523	3.6567	0.0558442	1
CCK	885	-3.89439	-2.60595	3.65619	0.0558613	1
AGBL4	84871	4.71463	-2.43494	3.65443	0.0559204	1
ACTG1P20	644961	-1.05075	4.37038	3.65184	0.0560074	1
IGFLR1	79713	0.412019	6.42786	3.65071	0.0560455	1
LOC105373133	105373133	-2.30532	-1.36924	3.64917	0.0560973	1
MYBPC2	4606	-5.19787	-1.55573	3.64769	0.0561471	1
CCDC83	220047	4.35268	-2.65203	3.64698	0.056171	1
CWC25	54883	-0.561766	6.06765	3.64635	0.0561922	1
MEPCE	56257	-0.477802	5.07617	3.64317	0.0562997	1
SHMT2	6472	0.673777	5.141	3.63418	0.0566044	1
CBS	875	-2.81523	-1.50973	3.63292	0.0566473	1
FAM230C	26080	-3.35629	-2.5361	3.63069	0.0567234	1
TMEM130	222865	4.95924	-1.9953	3.62911	0.0567773	1
LRRN2	10446	-2.34718	-0.952398	3.62822	0.0568074	1
LINC00942	100292680	3.82707	-2.3092	3.62814	0.0568102	1
LILRP2	79166	3.28371	-2.19958	3.62658	0.0568637	1
APOA2	336	4.02771	-2.73047	3.62529	0.0569076	1
NTSR1	4923	4.14818	-1.87878	3.62414	0.0569469	1
ZNF32-AS1	414197	-2.66578	-2.02055	3.62287	0.0569904	1
RBM12	10137	-0.723413	6.2459	3.62196	0.0570218	1
NRG4	145957	3.38148	-1.8424	3.62102	0.0570539	1
IVNS1ABP	10625	-0.696253	7.70946	3.62054	0.0570704	1
TPPP	11076	-1.83494	4.30773	3.61772	0.0571673	1
IGKV2D-28	28883	-3.70064	-2.33432	3.61446	0.0572794	1
DRC7	84229	3.60097	-2.70144	3.61398	0.0572957	1
ENY2	56943	-0.427478	5.8451	3.61111	0.0573948	1
FLT3	2322	5.97762	-2.07534	3.60551	0.0575884	1
CTNS	1497	1.1084	3.3845	3.60302	0.0576747	1
HSD11B1	3290	-3.82199	0.0251895	3.60205	0.0577083	1
MARCKSL1	65108	-0.533326	7.18819	3.59975	0.0577883	1
FAM217A	222826	-4.6584	-2.58396	3.59919	0.0578078	1
ARMC2-AS1	101929716	-3.31366	-2.13655	3.59829	0.0578389	1
ITPR1	3708	-0.493695	5.38328	3.59725	0.0578751	1
PLCH2	9651	-0.844742	5.32119	3.59613	0.0579141	1
PDP1	54704	-0.675591	6.56918	3.59179	0.0580656	1
STX18-IT1	104472519	-4.00006	-2.08639	3.59055	0.0581091	1
ELF2	1998	0.620651	6.66679	3.58888	0.0581673	1
C2CD6	151254	3.88357	-2.16706	3.58748	0.0582164	1
CD1E	913	5.80559	-2.22744	3.58337	0.0583608	1
AEN	64782	0.455592	6.63574	3.58293	0.058376	1
ZNF385D	79750	4.62721	-2.22768	3.57974	0.0584884	1
SPIN2A	54466	0.856114	2.36776	3.57905	0.0585125	1
FAM72B	653820	2.10058	-0.829762	3.57785	0.0585548	1
DGKG	1608	5.11621	-1.82861	3.57347	0.0587096	1
BCAS3	54828	0.551522	5.44681	3.57152	0.0587786	1
LOC441239	441239	-5.46755	-1.45618	3.57054	0.0588132	1
SNORD9	692053	-3.37283	-2.72649	3.57001	0.0588318	1
ZNF664-RFLNA	100533183	-4.00988	-2.72669	3.56866	0.0588798	1
TPRXL	348825	-4.00793	-2.75257	3.56719	0.0589318	1
DUSP4	1846	-1.01575	6.82801	3.56588	0.0589783	1
GLI3	2737	5.09709	-1.6095	3.56168	0.0591277	1
EPHB3	2049	4.94582	-0.427908	3.56	0.0591877	1
HBD	3045	1.61888	2.30039	3.55993	0.0591902	1
LMO7DN	729420	-4.44913	-2.67751	3.55975	0.0591967	1
FBLN7	129804	-0.581136	5.4246	3.55873	0.059233	1
HIPK4	147746	-5.19637	-2.27212	3.55861	0.0592372	1
HDAC6	10013	0.410517	6.59784	3.55792	0.0592619	1
CCDC144CP	348254	-1.16098	2.26082	3.55649	0.0593132	1
GPR108	56927	0.507801	6.81491	3.55646	0.0593141	1
C5orf24	134553	-0.6196	4.8043	3.55565	0.059343	1
MGST2	4258	2.33605	1.48246	3.5544	0.0593879	1
AKR7A3	22977	1.29718	0.815176	3.55315	0.0594326	1
SLC35D3	340146	4.72889	-2.39349	3.54627	0.0596793	1
SPRY4	81848	-3.61138	-1.29363	3.54624	0.0596804	1
SLC49A3	84179	-0.984543	3.34332	3.5454	0.0597107	1
TMEM214	54867	0.559102	5.60426	3.53616	0.0600442	1
TMEM178B	100507421	-3.15445	0.658572	3.53607	0.0600474	1
TRG-CCC2-1	100189231	3.44473	-2.42828	3.53467	0.0600984	1
HLX	3142	-4.24	-1.61592	3.5331	0.060155	1
PAK3	5063	-2.10283	0.156209	3.53166	0.0602073	1
MIR4716	100616332	4.22164	-2.70117	3.53118	0.0602249	1
FAM83G	644815	-0.942043	3.08978	3.52931	0.0602927	1
GPR55	9290	1.92279	1.62076	3.52539	0.0604356	1
ISCA1	81689	-0.799629	6.8455	3.5222	0.0605519	1
COL24A1	255631	-5.40104	-2.10424	3.52122	0.0605879	1
HOMER2	9455	-2.27493	1.15935	3.52062	0.0606099	1
RTL6	84247	-0.816518	4.90143	3.51874	0.0606786	1
C9orf85	138241	0.948779	2.34405	3.51639	0.0607648	1
DISC1-IT1	104472714	-3.71975	-2.27641	3.51501	0.0608152	1
CXorf38	159013	0.551747	5.3077	3.51366	0.060865	1
SOCS1	8651	-0.615552	6.55315	3.51342	0.0608737	1
SLITRK4	139065	5.55696	-1.64158	3.51295	0.0608908	1
TRIM72	493829	4.24084	-2.70024	3.50968	0.0610111	1
AQP1	358	4.96665	-2.33047	3.50818	0.0610665	1
JPX	554203	0.651151	3.62235	3.50718	0.0611034	1
OR10G2	26534	4.24624	-1.75618	3.50576	0.0611558	1
GNA13	10672	-0.571869	7.06793	3.50156	0.0613109	1
PHACTR2-AS1	285740	2.44852	0.30132	3.50041	0.0613537	1
SUSD1	64420	0.836111	4.03138	3.50038	0.0613546	1
LRIG1	26018	0.526371	7.4255	3.49865	0.0614189	1
TMEM33	55161	-0.83697	3.90316	3.49821	0.0614352	1
PPP4R1-AS1	101927323	3.85173	-2.65139	3.49747	0.0614628	1
APBA3	9546	0.453508	5.96048	3.49422	0.0615832	1
QTRT2	79691	-0.638425	4.65989	3.49205	0.061664	1
SCART1	619207	-1.78665	2.47235	3.4876	0.0618303	1
LOC100505921	100505921	2.03394	5.55844e-05	3.4848	0.0619348	1
SMIM10L2B-AS1	100287728	3.08756	-2.72512	3.48447	0.0619472	1
KCNK7	10089	-2.27718	-0.730636	3.48166	0.0620524	1
CLEC3B	7123	-2.27763	-1.1281	3.48	0.0621148	1
ANGPT1	284	-3.93795	-2.09573	3.47889	0.0621565	1
CYP51A1	1595	-0.779143	4.79356	3.4761	0.0622612	1
ADGRG3	222487	-4.48596	-2.56302	3.47598	0.0622659	1
SMN1	6606	-0.663047	3.95361	3.47306	0.0623758	1
PCDH18	54510	5.3084	-1.64551	3.47268	0.0623902	1
CCDC39	339829	-2.41222	-1.9066	3.47246	0.0623984	1
CLEC14A	161198	5.05184	-2.26018	3.47242	0.0624001	1
SELENOI	85465	-0.784905	4.22003	3.47115	0.0624481	1
IL9R	3581	-2.26694	1.5169	3.4704	0.0624762	1
LHFPL1	340596	4.97566	-1.83893	3.47024	0.0624824	1
CCNB1	891	-1.1721	2.06906	3.46808	0.0625638	1
MIGA2	84895	0.467664	6.26597	3.46751	0.0625854	1
ICAM1	3383	-0.966018	5.53813	3.46231	0.0627826	1
CXorf40B	541578	-0.602056	5.74828	3.45932	0.062896	1
PLEKHG2	64857	0.609904	4.6361	3.45739	0.0629695	1
RBCK1	10616	0.438173	7.17175	3.456	0.0630226	1
SMIM2	79024	4.69105	-2.51818	3.45001	0.0632514	1
SEMA3C	10512	5.33108	-1.73835	3.44937	0.063276	1
SUCLG2	8801	0.433007	5.96243	3.44829	0.0633174	1
SKAP2	8935	1.56639	2.69616	3.44752	0.0633466	1
HLF	3131	-2.24699	1.33187	3.44536	0.0634294	1
FAM66A	100133172	-2.30715	-1.70586	3.44474	0.0634535	1
VIL1	7429	-4.31424	-2.60647	3.44257	0.0635366	1
RDH16	8608	-3.29884	-0.383805	3.44085	0.0636031	1
PNMA6F	105373377	-3.82293	-2.51583	3.44033	0.063623	1
SPI1	6688	1.6936	2.0907	3.43759	0.0637286	1
WASHC2A	387680	0.347541	7.3594	3.43614	0.0637845	1
LAMTOR4	389541	0.376431	7.39617	3.4356	0.0638054	1
GYG2P1	352887	-3.76783	-2.7795	3.43196	0.0639463	1
TP53INP2	58476	-1.09663	6.12418	3.43149	0.0639642	1
SLC7A11	23657	-4.76785	-2.23726	3.4305	0.0640027	1
ZNRF3	84133	-1.26873	2.1548	3.43013	0.0640172	1
CAVIN4	347273	-4.01209	-1.70617	3.42734	0.0641255	1
WWC1	23286	-2.28376	1.45626	3.42503	0.0642152	1
CCDC155	147872	-4.2653	-2.39274	3.42473	0.0642268	1
PON3	5446	5.80594	-2.32791	3.42454	0.064234	1
PLD2	5338	0.824476	3.97512	3.42429	0.0642437	1
RUSC1-AS1	284618	3.5926	-2.49306	3.42425	0.0642453	1
FSCN2	25794	-1.92497	0.188137	3.42292	0.0642971	1
LOC646903	646903	5.11612	-1.99505	3.42139	0.0643569	1
TPTEP2-CSNK1E	102800317	-2.63485	-1.29895	3.41855	0.0644677	1
CLEC5A	23601	-5.26277	-1.57551	3.41623	0.0645583	1
EXOSC8	11340	0.480172	5.36478	3.41405	0.0646435	1
NACAD	23148	-4.43428	-2.22054	3.41367	0.0646584	1
ACSL1	2180	-0.699213	4.40205	3.41124	0.0647537	1
YAP1	10413	5.11612	-2.14307	3.40783	0.0648876	1
TBP	6908	-0.593668	4.56712	3.40652	0.0649394	1
CCND2-AS1	103752584	-2.97015	-1.27483	3.40516	0.0649929	1
DLL4	54567	4.17645	-2.31287	3.40443	0.0650214	1
NPBWR1	2831	4.49218	-2.60749	3.40405	0.0650364	1
MIR628	693213	-3.08932	-2.62671	3.40363	0.0650529	1
LINC00963	100506190	-0.775881	5.08717	3.40327	0.0650674	1
ANKRD54	129138	-0.525037	5.4548	3.40233	0.0651045	1
LRMDA	83938	-4.6649	-1.80632	3.40119	0.0651495	1
RNU6-82P	100873781	-3.81843	-2.5597	3.40031	0.0651841	1
MFAP4	4239	4.09834	-1.98944	3.39764	0.0652896	1
SCGB1C1	147199	-4.15898	-2.47197	3.39529	0.065383	1
NOS3	4846	0.86527	3.43358	3.39502	0.0653936	1
JAKMIP1	152789	-1.87875	4.36543	3.39461	0.0654097	1
RGCC	28984	-1.16688	10.0687	3.39414	0.0654283	1
SLC25A3	5250	-0.585733	8.43987	3.38819	0.0656652	1
CCN6	8838	3.63621	-2.18635	3.38305	0.0658701	1
LINS1	55180	0.489206	6.25777	3.38282	0.0658793	1
SKIDA1	387640	2.83272	-1.27898	3.38227	0.0659013	1
ETV3	2117	-0.721469	5.67507	3.38058	0.065969	1
TRBV6-6	28601	0.690067	4.41371	3.37883	0.0660388	1
BARX2	8538	-4.16353	-2.72725	3.37846	0.0660536	1
MAT2A	4144	-0.637364	6.95242	3.37695	0.0661142	1
TRAM2	9697	-0.667604	4.96226	3.37614	0.0661467	1
TSGA10IP	254187	4.20487	-2.72657	3.3742	0.0662246	1
FAM30A	9834	-3.82238	-1.94631	3.37412	0.066228	1
CTH	1491	-1.26505	3.55605	3.37383	0.0662397	1
SYNM	23336	3.20218	1.02739	3.37292	0.0662763	1
C12orf66	144577	0.721799	3.78577	3.37189	0.0663178	1
DPRXP4	503645	-4.53217	-2.4755	3.37186	0.066319	1
LOC101927829	101927829	3.69987	-2.75083	3.37177	0.0663225	1
ADPRHL1	113622	-3.37076	-1.2291	3.37064	0.0663678	1
PCDH8	5100	4.97408	-2.35084	3.37061	0.066369	1
GOLPH3	64083	-0.554879	7.02363	3.36982	0.0664008	1
LINC00299	339789	-3.26645	-0.887928	3.36946	0.0664155	1
CASP3	836	-0.724766	4.15005	3.36605	0.0665532	1
LOC728739	728739	-2.54534	-1.05359	3.36324	0.0666667	1
ABCF1	23	-0.58994	6.75578	3.36206	0.0667145	1
MAPK8IP2	23542	-4.5679	-2.49885	3.36044	0.06678	1
BACE1-AS	100379571	3.44693	-2.72574	3.3597	0.0668102	1
HEXIM1	10614	-0.483458	5.68031	3.35788	0.0668842	1
MOXD1	26002	-5.79049	-2.14295	3.35678	0.066929	1
TIAF1	9220	-2.54013	-0.682926	3.35414	0.0670361	1
IFIT1B	439996	5.20166	-0.96345	3.35407	0.0670389	1
KDM8	79831	0.673185	3.96732	3.34986	0.0672107	1
KIR2DL4	3805	-4.31764	-2.60789	3.34965	0.0672193	1
TRPV3	162514	-5.03888	-2.16261	3.34793	0.0672897	1
C20orf202	400831	-4.81864	-1.16631	3.34784	0.0672933	1
CLEC9A	283420	5.61017	-2.33815	3.34607	0.0673657	1
TNFSF14	8740	1.54723	2.92909	3.34487	0.0674146	1
KIF13A	63971	-3.27763	-0.335391	3.3432	0.0674831	1
KDM6B	23135	-0.871004	5.75018	3.34275	0.0675017	1
SNORD37	26812	-2.00956	-0.730987	3.34077	0.0675828	1
CRNDE	643911	3.13897	-2.01622	3.34063	0.0675886	1
SLC30A2	7780	3.79137	-2.77909	3.33839	0.0676809	1
GPAT2	150763	-1.47203	2.66901	3.33745	0.0677196	1
SCARNA3	677679	-2.83041	-2.29343	3.33458	0.0678378	1
MT1JP	4498	-1.70126	-0.289488	3.33378	0.0678708	1
PKIG	11142	-1.34259	1.63675	3.3325	0.0679236	1
HIST1H3G	8355	-4.55404	-2.23062	3.33063	0.0680008	1
MTERF4	130916	0.545977	6.37312	3.33028	0.0680153	1
ALPK3	57538	-4.11753	-2.3318	3.33024	0.0680167	1
TOR1AIP2	163590	-0.562622	4.92001	3.33014	0.0680212	1
OR3A2	4995	-3.78188	-0.802677	3.32998	0.0680276	1
TMEM56	148534	4.72631	-2.29771	3.32869	0.0680809	1
MIR6731	102465437	-2.69788	-2.45046	3.32805	0.0681076	1
ARSJ	79642	4.51626	-2.18144	3.32744	0.0681328	1
MPP3	4356	4.25862	-1.08249	3.32569	0.0682056	1
ZNF324	25799	-0.488344	5.87202	3.32552	0.0682122	1
PAPPA	5069	4.05176	-1.76997	3.32535	0.0682196	1
SIK1	150094	-0.881177	6.20866	3.32531	0.0682213	1
ACTA2	59	1.89214	1.0099	3.3253	0.0682215	1
PYY2	23615	3.97928	-2.70228	3.3226	0.0683338	1
RAB3IL1	5866	-5.09261	-2.09786	3.32167	0.0683722	1
HIST2H2BC	337873	1.19374	1.65654	3.31853	0.0685029	1
TMEM71	137835	0.545695	5.76358	3.31521	0.0686416	1
ZNF112	7771	-5.63695	-2.35307	3.31257	0.0687517	1
DDX52	11056	-0.510428	4.99217	3.3099	0.0688635	1
DNAJC25	548645	-1.024	3.13527	3.30915	0.068895	1
LOC100996318	100996318	3.08469	-2.70184	3.30582	0.0690351	1
MEIOB	254528	3.49136	-2.7807	3.30151	0.069216	1
TRN-GTT2-1	7214	3.30925	-2.62823	3.30126	0.0692268	1
LINC00899	100271722	2.14014	0.182936	3.29612	0.0694438	1
FCN1	2219	2.20193	4.31824	3.29574	0.0694598	1
NAB1	4664	0.686137	4.88935	3.29564	0.0694639	1
YWHAB	7529	0.418191	8.96822	3.29248	0.0695977	1
CARD16	114769	0.586254	5.65141	3.28638	0.069857	1
LINC02506	102723828	4.90727	-2.32652	3.28627	0.0698614	1
RTN4RL2	349667	-3.09071	-1.19724	3.2843	0.0699454	1
TMEM62	80021	-0.727396	4.1036	3.28398	0.069959	1
TRBV15	28572	0.846164	3.42169	3.28365	0.0699731	1
AKAP9	10142	-0.606328	6.79125	3.28261	0.0700175	1
DNAI2	64446	-1.5197	1.71786	3.28249	0.0700224	1
L3MBTL2	83746	0.470804	5.44337	3.2728	0.0704374	1
CDC42EP3	10602	-0.560684	5.76499	3.27098	0.0705155	1
GATD3A	8209	0.51906	5.02634	3.26737	0.0706706	1
AXIN1	8312	0.527804	5.19242	3.26648	0.0707093	1
FAM182A	284800	-3.28931	-2.53632	3.26487	0.0707788	1
URGCP	55665	-0.463608	5.94032	3.26413	0.0708104	1
PPRC1	23082	-0.617161	6.38313	3.26362	0.0708324	1
NPIPB11	728888	-0.706043	6.25981	3.26275	0.0708703	1
ITGB7	3695	0.62321	9.24194	3.26093	0.0709488	1
LDLRAD3	143458	-4.03226	-1.67759	3.26086	0.0709519	1
CCDC153	283152	-1.74241	-0.377628	3.26078	0.0709554	1
AVL9	23080	-0.597288	4.78044	3.25944	0.0710133	1
LINC00893	100131434	-1.14551	3.6897	3.25892	0.0710359	1
SPATA20	64847	-0.731502	4.55465	3.25877	0.0710423	1
EZH2	2146	-0.67329	4.69654	3.25853	0.0710529	1
PTCHD1	139411	-5.40494	-2.41209	3.2584	0.0710584	1
IGHV3-53	28420	-4.39286	-1.9734	3.25799	0.0710761	1
SNORA70G	100379132	-1.82926	-0.103551	3.25723	0.0711091	1
SPATA22	84690	-3.92829	-2.04493	3.25659	0.0711371	1
LOC105373071	105373071	3.22126	-2.60448	3.2548	0.0712144	1
SOX5	6660	-5.59923	-2.3717	3.25158	0.0713545	1
ZFX-AS1	100873922	2.7267	-2.42981	3.24923	0.0714568	1
HOXA1	3198	3.91068	-1.79814	3.24695	0.0715564	1
RRS1-AS1	100505676	3.30901	-2.27131	3.24445	0.0716656	1
TOB2	10766	-0.662791	7.25397	3.24385	0.0716918	1
LOC100287015	100287015	1.2061	2.29477	3.24009	0.0718567	1
GTF2H4	2968	0.840187	3.54784	3.23995	0.0718629	1
IL21-AS1	100996941	-3.6152	-0.132999	3.23981	0.071869	1
ZSCAN1	284312	3.68522	-2.6506	3.23957	0.0718794	1
MIR3179-2	100422886	-2.72171	-2.51522	3.23862	0.0719213	1
CCDC27	148870	-4.86703	-2.05211	3.23847	0.0719278	1
DDX21	9188	-0.635332	7.18585	3.23722	0.0719827	1
LOC101927730	101927730	-2.1608	-0.894416	3.23688	0.0719976	1
TMEM163	81615	3.43948	-1.884	3.23597	0.0720377	1
ITGAX	3687	2.70367	1.16324	3.23474	0.0720919	1
ADAMTS7P1	390660	1.58013	1.18065	3.23396	0.072126	1
ZNF774	342132	-4.95413	-1.66472	3.23037	0.0722844	1
DGAT2L6	347516	3.6932	-2.80378	3.23019	0.0722922	1
MYLK4	340156	-2.08421	-0.16962	3.22812	0.0723838	1
SAMHD1	25939	0.495483	8.23161	3.2276	0.0724067	1
SASH1	23328	1.87303	2.32337	3.22652	0.0724543	1
HBEGF	1839	1.19848	3.02972	3.22643	0.0724584	1
MIRLET7G	406890	-4.30652	-2.30752	3.22406	0.0725636	1
GOLGA8EP	390535	-3.6249	-2.72546	3.22297	0.0726116	1
ZBTB8A	653121	-4.31449	-2.12682	3.21905	0.072786	1
DPF3	8110	3.96047	-0.462541	3.21772	0.072845	1
PHYHIP	9796	5.63907	-2.38704	3.21549	0.0729445	1
GNMT	27232	0.768807	3.51934	3.21524	0.0729556	1
LOR	4014	-3.82159	-2.38571	3.21326	0.0730436	1
PADI6	353238	-3.08141	-1.25902	3.21322	0.0730457	1
UBE2D1	7321	-0.703856	4.67477	3.20894	0.0732369	1
AZIN1	51582	-0.617548	7.17754	3.20731	0.07331	1
YTHDF3-AS1	101410533	1.17224	1.39549	3.20607	0.0733654	1
CLLU1	574028	4.45068	-2.12934	3.20526	0.0734017	1
USP41	373856	1.16178	2.03133	3.20403	0.0734568	1
MSX1	4487	3.70918	-2.47097	3.20373	0.0734706	1
VSTM1	284415	4.87618	-1.8824	3.20278	0.0735133	1
AMIGO2	347902	0.568298	4.87451	3.20169	0.0735624	1
ARHGAP27P2	440461	-2.7184	-0.202569	3.20093	0.0735966	1
CRY1	1407	-0.648633	6.11842	3.20058	0.0736123	1
DRC1	92749	4.26483	-2.0353	3.19816	0.0737212	1
LINC01664	100996342	3.70531	-2.77728	3.19595	0.0738209	1
NOVA1	4857	3.41516	-2.75606	3.19391	0.0739129	1
H2AFV	94239	-0.460978	7.37552	3.19202	0.0739983	1
CDCA7	83879	1.5741	3.40255	3.19115	0.0740377	1
CWF19L2	143884	-0.764226	4.74712	3.19042	0.0740712	1
PLEKHB1	58473	0.479366	6.66715	3.18764	0.0741972	1
IQUB	154865	-2.14225	-0.929747	3.18719	0.0742173	1
KIFC3	3801	-2.89659	-0.826549	3.18658	0.0742454	1
SNX33	257364	2.09389	1.39114	3.18432	0.0743479	1
DBR1	51163	-0.752045	5.00375	3.18395	0.0743647	1
TRQ-CTG1-5	7228	2.64992	-2.03114	3.17976	0.0745555	1
ARMC3	219681	-5.69425	-2.23835	3.17893	0.0745937	1
RABGEF1	27342	-0.615064	5.81615	3.17871	0.0746035	1
MIR378I	100616259	-1.71783	-0.646572	3.17784	0.0746435	1
ADGRD1	283383	-4.17504	-0.376792	3.1778	0.0746453	1
CEP295NL	100653515	3.51014	-1.23554	3.1777	0.0746497	1
LOC388780	388780	-3.51655	-2.62844	3.17763	0.0746531	1
SLFNL1-AS1	100507178	-2.58685	-0.349218	3.17702	0.0746808	1
TENM4	26011	4.70293	-2.01032	3.17572	0.0747404	1
FOXL1	2300	-5.52772	-2.39215	3.17382	0.0748274	1
HIST1H4L	8368	-4.30793	-2.53713	3.17316	0.0748574	1
C3	718	4.99494	-0.946138	3.17288	0.0748704	1
LINC01503	100506119	3.77013	-1.9884	3.17286	0.0748711	1
GPATCH4	54865	-0.464578	5.39408	3.1686	0.0750667	1
IGLV10-54	28772	-5.26251	-2.19265	3.16804	0.0750925	1
LOC200772	200772	3.22214	-1.72646	3.16782	0.0751027	1
CASKIN1	57524	-3.82118	-2.77856	3.1678	0.0751036	1
GVINP1	387751	0.750092	6.12402	3.16624	0.0751754	1
CCT2	10576	-0.480776	7.29558	3.1662	0.0751773	1
TBCEL	219899	-1.32167	2.66695	3.16537	0.0752153	1
LOC554249	554249	-2.59528	-1.88315	3.16532	0.0752175	1
BCAS1	8537	3.75553	-1.22649	3.16282	0.0753328	1
TFEB	7942	-0.935372	3.63988	3.16273	0.0753369	1
CFLAR-AS1	65072	-3.26414	-1.89646	3.1598	0.0754724	1
INSIG1	3638	-0.713135	6.84959	3.15841	0.0755369	1
LOC101928764	101928764	3.4403	-2.36726	3.15816	0.0755482	1
MORF4L2	9643	-0.540766	6.27118	3.15763	0.0755729	1
TGM2	7052	-5.21238	-1.09254	3.15404	0.0757391	1
SLC30A3	7781	4.3847	-2.25379	3.15318	0.0757793	1
UBR4	23352	-0.449746	6.88013	3.15264	0.0758043	1
IL17F	112744	4.59786	-1.36148	3.15167	0.0758494	1
ADGRE4P	326342	-1.83909	1.9886	3.15134	0.0758645	1
TRIM27	5987	0.480665	6.14779	3.14932	0.0759584	1
CCR4	1233	-0.888475	6.18647	3.14754	0.0760417	1
RPH3A	22895	4.8796	-1.91996	3.147	0.0760668	1
TMEM30A	55754	-0.582621	5.63991	3.1457	0.0761276	1
HJURP	55355	-3.08171	0.342755	3.14411	0.0762014	1
AKR7A2	8574	0.535774	5.75018	3.14128	0.0763339	1
TUBB8	347688	2.65018	-1.61299	3.14127	0.0763343	1
LAMA5	3911	-3.70961	-2.10017	3.1402	0.0763846	1
LOC440028	440028	3.44049	-1.95622	3.13983	0.076402	1
SCN2A	6326	-5.38463	-2.39918	3.13745	0.0765132	1
STK32B	55351	3.89516	-2.09874	3.13724	0.0765233	1
MIR26B	407017	2.67153	-2.62648	3.13374	0.0766877	1
GNAI3	2773	-0.692458	7.42164	3.13073	0.0768294	1
ATP2A2	488	-0.594003	4.44623	3.1297	0.0768779	1
NOCT	25819	-1.73953	3.52779	3.12786	0.0769649	1
KRT18P55	284085	-4.55416	-2.12377	3.12587	0.0770587	1
EPOR	2057	-0.716618	4.59449	3.1199	0.0773416	1
DYNC1I1	1780	5.45021	-2.32924	3.11615	0.07752	1
ARFGEF1	10565	-0.446799	6.20564	3.11552	0.0775498	1
JAM3	83700	-0.962097	4.41571	3.11207	0.077714	1
LOC100506801	100506801	-0.717826	3.04375	3.11095	0.0777674	1
CHMP2A	27243	0.376475	6.60539	3.10788	0.0779145	1
MIR3153	100422936	2.09822	-1.88702	3.10663	0.0779741	1
GPR182	11318	3.68619	-2.40371	3.10561	0.0780229	1
BACE2	25825	-3.50172	-0.924564	3.1052	0.0780428	1
CA5BP1	340591	0.587958	4.19819	3.10345	0.0781267	1
LAMP3	27074	1.03499	3.90035	3.0966	0.0784559	1
CHMP4A	29082	0.541217	5.87144	3.09431	0.0785664	1
OMG	4974	-3.96826	-1.80595	3.09255	0.0786515	1
DNAJC21	134218	-0.368847	6.10213	3.08997	0.0787764	1
FAM72C	554282	2.06956	-0.927995	3.08788	0.0788777	1
MYADM	91663	-1.13106	9.25929	3.08759	0.0788918	1
ATXN2	6311	0.62728	5.26497	3.08654	0.0789425	1
ANXA3	306	4.12295	-2.51847	3.08585	0.0789762	1
GJA3	2700	4.68847	-2.21238	3.08553	0.0789915	1
KCNV2	169522	5.38406	-2.41609	3.08339	0.0790956	1
ACTR10	55860	0.436118	5.51289	3.08323	0.0791035	1
ZNF503	84858	-3.0594	-2.75096	3.08062	0.0792305	1
ATP6V0D1	9114	-0.527716	6.7366	3.0801	0.0792555	1
SLC12A8	84561	4.07782	-2.25571	3.07975	0.0792729	1
APOBEC3A	200315	1.90553	2.24386	3.07969	0.0792757	1
LOC101927770	101927770	-2.68756	-1.31132	3.07945	0.0792874	1
MCM10	55388	-3.2018	0.902976	3.07704	0.079405	1
WARS2-IT1	104472716	-3.28795	-2.42444	3.0751	0.0794996	1
LOC105371095	105371095	3.3083	-2.65271	3.07463	0.0795229	1
IGHVIII-16-1	28350	3.16413	-2.85819	3.07336	0.0795846	1
MAB21L1	4081	3.16413	-2.85819	3.07336	0.0795846	1
MAGEA8-AS1	101410537	3.16413	-2.85819	3.07336	0.0795846	1
RAB22A	57403	-0.655531	6.67704	3.07248	0.079628	1
DESI2	51029	-0.549977	4.5858	3.07201	0.0796508	1
ARHGEF10L	55160	4.3324	-0.783616	3.0715	0.0796759	1
GPS1	2873	0.341914	7.13769	3.06903	0.0797972	1
LRRC23	10233	-0.961125	2.38814	3.06833	0.0798313	1
SMC1A	8243	0.462479	6.43182	3.06799	0.079848	1
LGALS14	56891	-2.98663	-2.05036	3.06676	0.0799086	1
CHRNA1	1134	4.37629	-2.18058	3.06418	0.0800354	1
PLEKHD1	400224	-3.79301	-1.46595	3.06418	0.0800356	1
LINC01250	101927554	3.75443	-1.72524	3.06224	0.0801312	1
PLBD1-AS1	101928290	3.37119	-2.83181	3.06121	0.0801821	1
AHCYL1	10768	0.606146	5.62295	3.05923	0.0802795	1
ZNF705D	728957	2.73149	-2.7262	3.05851	0.0803151	1
RRAS	6237	0.685823	4.24618	3.05801	0.0803398	1
MRVI1	10335	4.43406	-2.3337	3.05788	0.0803462	1
FSCN3	29999	4.74934	-2.04535	3.05763	0.080359	1
KLHL21	9903	-0.586151	6.71628	3.05602	0.0804385	1
LOC100128770	100128770	-4.5601	-2.32832	3.0529	0.0805932	1
PANK3	79646	-0.554483	4.10674	3.05209	0.0806332	1
KLHL18	23276	-0.631317	5.7461	3.0493	0.0807721	1
CCL3L3	414062	2.61084	1.65466	3.04927	0.0807732	1
MC1R	4157	-1.08265	2.55251	3.04914	0.0807801	1
CLRN1	7401	3.14412	-2.8584	3.04888	0.0807929	1
FAM110D	79927	3.14412	-2.8584	3.04888	0.0807929	1
FANCD2OS	115795	3.14412	-2.8584	3.04888	0.0807929	1
HBZ	3050	3.14412	-2.8584	3.04888	0.0807929	1
HES3	390992	3.14412	-2.8584	3.04888	0.0807929	1
LINC01909	101927481	3.14412	-2.8584	3.04888	0.0807929	1
LINC02202	101927740	3.14412	-2.8584	3.04888	0.0807929	1
MIR548AL	100616215	3.14412	-2.8584	3.04888	0.0807929	1
OTC	5009	3.14412	-2.8584	3.04888	0.0807929	1
RPL3L	6123	3.14412	-2.8584	3.04888	0.0807929	1
SOX1	6656	3.14412	-2.8584	3.04888	0.0807929	1
PPP2R5B	5526	0.591384	5.01602	3.04603	0.0809346	1
TRBV7-2	28596	0.77838	6.19403	3.04546	0.0809634	1
VTN	7448	-4.43443	-1.56524	3.04424	0.081024	1
GOT2	2806	0.49549	6.20711	3.04139	0.0811663	1
TRAPPC3L	100128327	3.44247	-1.9166	3.04115	0.0811784	1
DDX25	29118	4.84181	-2.2541	3.04096	0.0811881	1
DNAJC6	9829	2.23241	1.08077	3.04094	0.0811887	1
LOC646938	646938	-3.38575	-2.5824	3.03903	0.0812845	1
MYBL1	4603	0.796181	3.91545	3.0385	0.0813113	1
CCL20	6364	-3.01849	1.16012	3.0367	0.0814014	1
FAS-AS1	100302740	-1.94781	0.649186	3.03479	0.0814969	1
ACBD3	64746	-0.627191	5.59845	3.03281	0.0815966	1
SNTB2	6645	-0.662804	4.80731	3.03138	0.0816683	1
TSPEAR	54084	-4.55705	-2.12668	3.02979	0.0817488	1
YWHAZ	7534	-0.732668	10.3795	3.02743	0.0818676	1
GATD3B	102724023	0.527794	5.14275	3.02727	0.0818758	1
SFXN5	94097	1.29159	1.99718	3.02725	0.0818768	1
TMCO2	127391	-3.51626	-2.80642	3.02661	0.0819089	1
MT1E	4493	-0.894024	3.13481	3.02619	0.0819302	1
CHST15	51363	2.33203	0.843864	3.02373	0.0820545	1
SUOX	6821	-2.30399	0.571003	3.02298	0.0820925	1
IGHJ1	28483	-2.69714	-2.75264	3.0217	0.0821575	1
LOC101928523	101928523	2.67495	-2.77822	3.02099	0.0821932	1
GLIS3	169792	-2.46887	0.794605	3.02087	0.0821992	1
TBPL1	9519	-0.481157	4.81764	3.01921	0.0822834	1
OVOS	408186	-3.04041	-0.6396	3.01765	0.0823628	1
KIAA1109	84162	-0.424458	6.18295	3.0163	0.0824312	1
PLCG1	5335	0.421103	7.90717	3.01552	0.0824712	1
PTPN22	26191	-0.47143	5.81452	3.01409	0.0825436	1
LOC102724601	102724601	2.1371	-0.83155	3.01384	0.0825564	1
TRL-TAG2-1	100189151	2.92856	-2.75425	3.01383	0.082557	1
CELF2-AS2	439950	4.96051	-2.49732	3.0134	0.0825789	1
ABO	28	-4.78214	1.0891	3.01326	0.0825859	1
USP42	84132	-0.612036	6.0075	3.01233	0.0826333	1
ATP6V1B2	526	-0.45408	6.26985	3.01205	0.0826476	1
CTSH	1512	0.898697	5.2229	3.01168	0.0826668	1
P2RY12	64805	4.50285	-1.89193	3.01061	0.082721	1
LOC105377622	105377622	-4.00143	-2.16968	3.00867	0.0828204	1
LOC101928663	101928663	-2.09198	-2.36971	3.00777	0.082866	1
TMEM44	93109	-2.57518	-0.0402512	3.00542	0.0829866	1
MAFG	4097	-0.690601	4.81143	3.00483	0.0830165	1
CCM2L	140706	-3.09497	-2.85896	3.00312	0.0831046	1
GUCA2A	2980	-3.09497	-2.85896	3.00312	0.0831046	1
KHDC1L	100129128	-4.0148	-2.26863	3.00301	0.08311	1
ZNF418	147686	3.17196	1.40795	3.00073	0.0832268	1
ST8SIA6-AS1	100128098	3.74824	-2.2749	3.00066	0.0832307	1
HTT	3064	-0.530702	5.08027	2.9987	0.0833316	1
LIMD1-AS1	644714	2.39347	-0.945972	2.99736	0.0834003	1
PTPRH	5794	-5.19716	-2.35721	2.99576	0.0834827	1
CPVL	54504	2.57588	1.7857	2.99382	0.0835827	1
PPP1R27	116729	-3.09005	-2.60164	2.99357	0.0835957	1
PCSK7	9159	0.416382	8.29177	2.99296	0.0836272	1
IGHV3-65	28413	4.08537	-2.67852	2.99227	0.0836629	1
MIR326	442900	-3.08508	-2.85908	2.99111	0.0837227	1
TLX1	3195	-3.08508	-2.85908	2.99111	0.0837227	1
MIR8075	102465874	3.43753	-2.80782	2.99095	0.0837311	1
SMAD6	4091	3.07981	-1.46668	2.99064	0.0837472	1
GNL3	26354	-0.638559	6.89994	2.99033	0.083763	1
MIR4304	100422931	-3.0844	-2.85908	2.99028	0.0837658	1
RAB29	8934	0.589219	5.9688	2.98902	0.0838311	1
INTU	27152	-3.08233	-2.85911	2.98777	0.0838954	1
KCNE1B	102723475	-3.08233	-2.85911	2.98777	0.0838954	1
KHDRBS2	202559	-3.08233	-2.85911	2.98777	0.0838954	1
LINC01046	103689843	-3.08233	-2.85911	2.98777	0.0838954	1
LOC101927972	101927972	-3.08233	-2.85911	2.98777	0.0838954	1
LOC93463	93463	-3.08233	-2.85911	2.98777	0.0838954	1
LRRC26	389816	-3.08233	-2.85911	2.98777	0.0838954	1
PCDHGA5	56110	-3.08233	-2.85911	2.98777	0.0838954	1
ZNF20	7568	-3.08233	-2.85911	2.98777	0.0838954	1
ZNF585A	199704	0.75174	3.5901	2.98626	0.083974	1
ARSB	411	0.633171	3.77309	2.98526	0.0840257	1
ADGRE2	30817	-0.61303	4.76883	2.98443	0.0840691	1
ARF4	378	-0.59237	6.83358	2.9789	0.0843568	1
LRTM2	654429	5.51614	-2.19615	2.97794	0.0844068	1
MYH15	22989	-4.15897	-2.45133	2.97676	0.0844682	1
MIR3942	100500904	-3.37425	-2.42983	2.97518	0.0845507	1
IRGM	345611	-1.71698	1.36769	2.97515	0.0845525	1
KCNMB2-AS1	104797538	-3.08877	-2.77744	2.97361	0.0846328	1
KLK14	43847	4.04809	-2.63517	2.97292	0.0846689	1
MIR1302-10	100422834	3.08236	-2.8592	2.97236	0.084698	1
CXCR1	3577	-5.48153	-2.20283	2.97186	0.0847246	1
DOK3	79930	2.27399	0.955608	2.97048	0.0847969	1
POLK	51426	0.600315	4.65951	2.97025	0.0848088	1
NBPF22P	285622	-3.60602	-2.72636	2.96886	0.0848818	1
ASPG	374569	4.48887	-2.3053	2.96849	0.0849012	1
PC	5091	0.949916	3.37008	2.96827	0.0849125	1
TTC23	64927	4.37184	-1.32259	2.96364	0.085156	1
SERINC4	619189	0.878247	2.31761	2.96176	0.0852551	1
REREP3	646396	-1.20099	1.82902	2.96173	0.0852565	1
PCDH12	51294	-1.66221	0.92013	2.95741	0.0854848	1
KIR2DL3	3804	4.69065	-1.54778	2.9566	0.0855278	1
GRIN3B	116444	3.36033	-1.88884	2.95541	0.0855908	1
PKP3	11187	-4.45094	-1.92693	2.95386	0.0856728	1
DSEL	92126	1.53797	0.861524	2.95187	0.0857783	1
WNT4	54361	3.20599	-0.98936	2.95173	0.0857858	1
NKG7	4818	1.72135	6.14439	2.95089	0.0858302	1
PAK1IP1	55003	-0.5399	4.49717	2.94712	0.0860309	1
RNF125	54941	-0.724053	7.80246	2.94711	0.0860311	1
FAM149B1	317662	1.04322	2.57374	2.94569	0.086107	1
SEPTIN4-AS1	101927688	3.65982	-2.72602	2.94562	0.0861106	1
LRP4-AS1	100507401	-3.76768	-2.46912	2.94105	0.0863544	1
ADAMTS14	140766	5.04026	-1.96724	2.94038	0.0863906	1
C16orf89	146556	3.60485	-2.73135	2.93983	0.0864196	1
NTN1	9423	-3.3731	-2.38605	2.93963	0.0864305	1
MECR	51102	0.675032	3.97064	2.93837	0.0864977	1
STON2	85439	3.4791	-0.840754	2.93774	0.0865319	1
BUD13	84811	-0.684348	5.16131	2.93744	0.086548	1
MIR7974	102465856	3.1511	-2.72605	2.93675	0.0865848	1
SLC1A5	6510	-0.742351	4.98884	2.9366	0.086593	1
KMT2D	8085	-0.461372	6.27793	2.93625	0.0866114	1
LINC00412	102723332	3.05224	-2.85954	2.9361	0.0866197	1
MYO15A	51168	-1.53795	0.988314	2.93565	0.0866436	1
PDK4	5166	5.25615	-1.80613	2.93307	0.0867822	1
LINC01039	104355149	5.35393	-2.47087	2.93282	0.0867955	1
JPH3	57338	-3.15465	-1.83082	2.93232	0.0868225	1
ST6GALNAC6	30815	0.403346	7.54778	2.93058	0.0869162	1
B4GALT2	8704	-1.49735	0.803614	2.93018	0.0869379	1
CERS3-AS1	102723320	-3.03483	-2.85969	2.93009	0.0869425	1
SYNCRIP	10492	-0.413109	6.40693	2.92941	0.0869795	1
SLC2A9	56606	-1.57778	1.18918	2.92855	0.0870256	1
TRBV7-7	28591	1.04436	1.93023	2.92774	0.087069	1
INHBC	3626	5.45043	-2.32689	2.92774	0.0870693	1
LRRC4B	94030	-4.43417	-2.40905	2.92764	0.0870748	1
DRD3	1814	4.7703	-2.14021	2.92696	0.0871116	1
CMTM4	146223	-2.34898	-0.333838	2.92633	0.0871454	1
CARD17	440068	1.44487	1.53928	2.92561	0.087184	1
PRY	9081	-3.37189	-2.31873	2.92535	0.0871982	1
ZNF487	642819	-0.87532	2.49577	2.92459	0.0872393	1
NOLC1	9221	-0.425046	7.25688	2.92445	0.0872472	1
C16orf72	29035	-0.481628	6.59219	2.92398	0.0872721	1
PALLD	23022	-2.17815	0.595676	2.91889	0.0875482	1
SNORD116-19	727708	3.16707	-2.6262	2.91837	0.0875762	1
PCAT2	103164619	-3.61529	-2.53476	2.91631	0.0876882	1
DOCK8	81704	-0.389182	7.32265	2.9135	0.0878412	1
GSE1	23199	-0.842726	3.16025	2.91215	0.0879144	1
TIMP3	7078	-4.05379	-2.27377	2.9118	0.0879338	1
IL1RN	3557	3.47137	0.658534	2.90776	0.088154	1
RYBP	23429	-0.776716	3.88838	2.90761	0.0881623	1
NIPAL3	57185	0.435599	6.93042	2.9076	0.0881632	1
CMA1	1215	-5.28461	-2.47357	2.90657	0.0882194	1
FAR2P2	100216479	3.02454	-2.85978	2.90411	0.0883542	1
FRRS1L	23732	3.02454	-2.85978	2.90411	0.0883542	1
HCCAT5	283902	3.02454	-2.85978	2.90411	0.0883542	1
IGHV3-36	28431	3.02454	-2.85978	2.90411	0.0883542	1
MIR5684	100847071	3.02454	-2.85978	2.90411	0.0883542	1
RERG-AS1	100873980	3.02454	-2.85978	2.90411	0.0883542	1
DKC1	1736	-0.49068	5.46621	2.90389	0.0883662	1
DMC1	11144	3.46578	-1.67314	2.90047	0.0885539	1
CXCR2	3579	3.44662	-2.29517	2.89923	0.0886217	1
MESTIT1	317751	-3.00862	-2.86	2.8987	0.088651	1
AP1S1	1174	1.23532	1.35123	2.89777	0.0887024	1
TSHZ2	128553	-0.521691	5.85764	2.89741	0.0887221	1
LINC00944	387895	-1.28106	2.96396	2.89638	0.0887787	1
HSF2	3298	-0.631456	5.3753	2.89629	0.088784	1
MKRN7P	7686	-5.27086	-2.47412	2.89592	0.0888042	1
CLDN6	9074	3.019	-2.85999	2.89552	0.0888263	1
GOLGA8CP	729786	-2.72135	-2.60326	2.89481	0.0888653	1
LINC02579	339807	5.28167	-2.3276	2.89444	0.0888856	1
AMER1	139285	-2.50465	-0.685913	2.8943	0.0888931	1
IGHM	3507	-1.19503	4.06413	2.89378	0.0889222	1
CCNK	8812	-0.512639	4.94709	2.89281	0.0889755	1
IQANK1	642574	-4.13135	-2.56086	2.89172	0.089036	1
PI16	221476	1.28239	4.51453	2.89132	0.0890581	1
TAF11	6882	-0.474358	5.42985	2.89008	0.0891267	1
GUCY1A1	2982	-3.64879	-0.299398	2.88643	0.0893289	1
CHGA	1113	4.38782	-2.14043	2.88588	0.0893593	1
SQLE	6713	-0.694118	3.62768	2.88515	0.0893996	1
RBPJ	3516	-0.440837	6.19499	2.885	0.0894078	1
NKX2-4	644524	4.0852	-2.40989	2.88217	0.0895653	1
ZNHIT1	10467	0.435121	5.29305	2.8816	0.0895967	1
LOC105374312	105374312	-2.37944	-0.138829	2.88028	0.0896702	1
IGHV1-58	28464	2.77348	-2.804	2.88002	0.0896847	1
IQGAP2	10788	-0.35752	7.35691	2.87878	0.0897543	1
RNVU1-15	101954267	-1.55231	1.00325	2.8774	0.0898308	1
ABCA13	154664	-5.12875	-2.43758	2.87581	0.0899197	1
PTGDS	5730	2.36976	1.27421	2.87541	0.0899418	1
PRC1	9055	-0.909891	3.40168	2.8749	0.0899708	1
PARP15	165631	0.48426	5.45973	2.87481	0.0899757	1
SFTA2	389376	3.27784	-2.83305	2.87305	0.0900738	1
HHLA2	11148	4.03361	-0.783204	2.87221	0.0901208	1
RTKN	6242	-3.99933	-2.20403	2.87155	0.090158	1
WDFY3	23001	3.3398	-1.86223	2.87126	0.0901741	1
UPP1	7378	0.461351	6.67709	2.87074	0.0902032	1
SDC4	6385	-2.30061	2.0772	2.86934	0.0902818	1
SSUH2	51066	-2.98358	-2.8603	2.86896	0.0903031	1
TDRD6	221400	-2.98358	-2.8603	2.86896	0.0903031	1
ZFP82	284406	0.902125	3.84876	2.86684	0.0904222	1
RCOR1	23186	-0.682636	3.49396	2.86604	0.090467	1
GALR3	8484	3.54437	-1.72885	2.86347	0.0906118	1
SKIL	6498	-1.16076	5.19159	2.86148	0.0907241	1
CYP21A2	1589	-3.82084	-1.85623	2.85958	0.0908312	1
LOC101927124	101927124	-4.15447	-2.09901	2.85725	0.0909626	1
ASB15	142685	-3.0396	-2.38755	2.85681	0.0909878	1
MIR4646	100616230	2.47241	-2.18473	2.8521	0.0912545	1
LOC100190986	100190986	-0.996215	1.55376	2.85188	0.0912672	1
C5	727	1.19806	1.42655	2.85183	0.0912699	1
MPC2	25874	-0.482529	6.22294	2.84938	0.091409	1
MROH5	389690	-3.09263	-2.80448	2.84813	0.0914801	1
SNORD3B-1	26851	-1.94994	1.00666	2.84615	0.0915928	1
MAOB	4129	5.24834	-1.92982	2.8451	0.0916531	1
FABP2	2169	4.96041	-2.51941	2.84424	0.0917021	1
C15orf65	145788	-1.96762	-0.651249	2.84039	0.0919219	1
RNF19A	25897	-0.596862	7.2004	2.84012	0.0919371	1
PROM2	150696	4.77666	-1.78069	2.83772	0.0920747	1
C20orf197	284756	2.57976	0.0416101	2.83649	0.0921455	1
TRBV10-3	28583	0.605857	4.84168	2.83535	0.0922105	1
TRIM3	10612	0.773699	3.39326	2.83478	0.0922436	1
SLC25A44	9673	-0.747093	4.84358	2.83441	0.0922644	1
KRT8	3856	-2.63765	-1.85465	2.83253	0.0923727	1
PRPF4B	8899	-0.524565	6.42302	2.82945	0.0925502	1
ELMSAN1	91748	-0.488399	6.28094	2.82847	0.0926064	1
CTXND1	100996492	-4.1591	-1.9083	2.82329	0.0929061	1
MED31	51003	-0.865757	3.73048	2.82311	0.0929164	1
PTP4A1	7803	-0.615995	9.05676	2.82263	0.0929439	1
VLDLR	7436	-3.81873	-2.45021	2.82187	0.0929878	1
NQO2	4835	0.545794	4.99596	2.81897	0.093156	1
RNASE6	6039	-2.68106	0.827104	2.81878	0.0931671	1
JAK2	3717	0.587765	4.70341	2.8184	0.0931894	1
BSN-DT	100132677	4.0821	-2.20175	2.81838	0.0931903	1
MIR4697HG	283174	1.89194	0.437546	2.81816	0.093203	1
DUSP28	285193	0.563286	3.80001	2.81769	0.0932305	1
SERPINA1	5265	1.97582	3.93873	2.81753	0.0932397	1
MIR6779	102465467	-3.0935	-2.80419	2.8172	0.0932588	1
SCRN2	90507	0.461994	5.95902	2.81455	0.0934131	1
EFCAB12	90288	-2.10152	-0.103994	2.81373	0.0934607	1
BHLHA15	168620	-4.00247	-2.60576	2.81361	0.0934681	1
CD58	965	0.849706	4.46093	2.81345	0.0934772	1
KIAA1614	57710	-4.01038	-1.99137	2.81294	0.093507	1
GNB4	59345	2.19453	0.22375	2.80989	0.0936851	1
FAM3B	54097	3.8296	-2.168	2.80911	0.0937301	1
TRBV12-4	28576	0.720263	4.70846	2.80778	0.0938083	1
LRRC8E	80131	-3.99896	-2.582	2.80741	0.0938298	1
GLIPR2	152007	0.643485	6.32203	2.80705	0.0938506	1
CATIP-AS2	103689911	-3.82572	-2.65361	2.80672	0.0938703	1
ITGAD	3681	4.87592	-2.54118	2.80581	0.0939235	1
RHEBL1	121268	1.03235	2.72036	2.8055	0.0939416	1
CSF2	1437	-2.98261	-1.38227	2.80261	0.0941112	1
KIF21B	23046	-0.44537	6.47022	2.80094	0.0942089	1
KLF1	10661	3.21468	-2.60937	2.79847	0.0943543	1
BRS3	680	4.94977	-2.55864	2.79738	0.0944187	1
ZNF597	146434	-1.06686	3.54976	2.79723	0.0944275	1
PCLAF	9768	2.32557	1.52832	2.797	0.0944408	1
LMO2	4005	2.22537	-0.0497477	2.7965	0.0944705	1
SREBF1	6720	0.422476	7.10171	2.79608	0.094495	1
CACNB4	785	-4.53095	-1.99296	2.79584	0.0945093	1
MGAM	8972	5.1158	-2.4986	2.79441	0.0945933	1
SPATA2	9825	-0.662889	5.89532	2.79298	0.094678	1
C8orf44-SGK3	100533105	-3.00762	-2.30003	2.79283	0.0946869	1
LRRC43	254050	3.79044	-2.35273	2.7899	0.0948602	1
EDEM2	55741	0.411799	6.0389	2.78932	0.0948946	1
TRABD2B	388630	5.20568	-2.514	2.78673	0.0950482	1
RFTN1	23180	-0.514974	6.86364	2.78672	0.0950488	1
ST6GALNAC5	81849	4.40074	-1.96823	2.78386	0.0952185	1
PYDC1	260434	5.12533	-2.24907	2.7834	0.0952458	1
SPDYC	387778	-4.03049	-2.16682	2.78073	0.0954049	1
MIR641	693226	-3.37537	-2.53582	2.78069	0.095407	1
SNORA69	26779	3.19905	-1.97656	2.78065	0.0954095	1
FILIP1L	11259	-2.21838	0.412481	2.7791	0.0955019	1
PKMYT1	9088	-2.70721	1.91979	2.77883	0.0955178	1
IGLVI-70	28763	-3.37804	-2.77764	2.77495	0.0957498	1
CPEB2	132864	-0.601417	4.00213	2.77492	0.0957513	1
MIR6862-2	102465907	-3.00817	-2.83211	2.77465	0.0957678	1
SRD5A1P1	6719	2.63288	-2.75263	2.77358	0.0958317	1
MIR4322	100422925	3.1173	-2.67513	2.77303	0.0958643	1
SLC16A2	6567	-5.12864	-1.8837	2.77227	0.0959103	1
UBA6	55236	0.577817	4.72267	2.7708	0.0959982	1
F2RL3	9002	4.44588	-2.13761	2.77048	0.0960175	1
TULP1	7287	-4.01517	-1.99481	2.76973	0.0960624	1
TRY-ATA1-1	100189253	-2.29152	-1.60932	2.76935	0.0960851	1
LOC101927278	101927278	3.89705	-2.1126	2.76707	0.0962223	1
LINC00336	401253	3.26687	-1.77938	2.76501	0.0963459	1
CHD5	26038	-3.06481	-1.31156	2.76223	0.0965136	1
NT5C1B	93034	-3.37518	-2.55606	2.75796	0.0967718	1
NDUFA12	55967	0.394208	6.37111	2.75751	0.096799	1
FAM83H-AS1	100128338	-5.2709	-2.03445	2.75527	0.0969347	1
KATNAL2	83473	-1.37525	0.494855	2.75335	0.0970508	1
SULT2B1	6820	-1.89543	-0.689682	2.75152	0.0971619	1
C1orf56	54964	-1.38992	0.781837	2.75149	0.0971638	1
PLOD1	5351	1.75726	2.83928	2.75074	0.0972093	1
SLC50A1	55974	0.478351	5.2685	2.74892	0.0973199	1
KPNA3	3839	-0.447162	5.78492	2.74882	0.0973265	1
DPF1	8193	3.06042	-2.31113	2.74533	0.0975392	1
ADAM8	101	0.538048	7.83271	2.74466	0.0975799	1
DZIP1L	199221	4.87588	-2.49631	2.74387	0.097628	1
EMID1	129080	3.68862	-1.46479	2.74147	0.0977748	1
MIR548Q	100313841	2.88744	-2.86157	2.74143	0.0977774	1
OLFM5P	101927763	2.88744	-2.86157	2.74143	0.0977774	1
OR52H1	390067	2.88744	-2.86157	2.74143	0.0977774	1
F7	2155	-5.11914	-2.45295	2.74125	0.0977881	1
LOC101929578	101929578	3.16482	-2.57882	2.74102	0.0978023	1
TRG-GCC2-5	100189163	-3.0939	-2.83069	2.74003	0.0978631	1
PIEZO1	9780	0.443794	7.80259	2.73971	0.0978823	1
SERPINB9	5272	-0.544261	5.96	2.73965	0.097886	1
CCL2	6347	-4.03035	-2.18149	2.73934	0.097905	1
SPAG9	9043	-0.489959	5.15751	2.73493	0.0981756	1
EXO1	9156	-2.65956	0.633863	2.7344	0.0982082	1
SHFL	55337	0.420042	6.4371	2.73387	0.0982407	1
IKBKE	9641	0.444952	7.25528	2.73133	0.098397	1
DLL3	10683	-3.01552	-1.02631	2.73089	0.0984242	1
SLC5A6	8884	-0.712522	7.23036	2.72666	0.0986857	1
KSR1	8844	0.740825	2.98199	2.72401	0.0988494	1
RSU1	6251	0.463001	6.84238	2.72366	0.0988711	1
CLC	1178	-4.45117	-2.09722	2.72147	0.0990068	1
ZNF407	55628	-0.581855	4.95861	2.72025	0.0990822	1
LRRC14B	389257	-4.15918	-2.36654	2.71942	0.0991343	1
PSMC3IP	29893	-1.91367	-0.00927432	2.71941	0.0991346	1
KRT19	3880	-4.76816	-2.58365	2.71756	0.0992498	1
NOL3	8996	2.70051	-0.395845	2.71709	0.0992788	1
NSG1	27065	-0.957234	4.30186	2.71606	0.0993427	1
HSFX4	101927685	-1.71063	1.0877	2.7142	0.0994586	1
MEI1	150365	0.418402	6.07636	2.70895	0.0997866	1
MIR6077	102466225	-3.12507	-0.175383	2.70889	0.0997905	1
ESR1	2099	2.06198	1.66358	2.70837	0.0998228	1
DCXR	51181	0.346262	6.95334	2.70656	0.099936	1
SLC44A1	23446	0.471086	5.13316	2.70613	0.0999635	1
HEXA	3073	0.388715	6.73658	2.70578	0.0999852	1
EIF4EBP1	1978	0.659163	3.52218	2.70556	0.0999992	1
KBTBD8	84541	-0.709935	3.75348	2.7051	0.100028	1
DGLUCY	80017	0.434294	6.34328	2.70468	0.100054	1
LGALS3	3958	1.31701	4.43662	2.70467	0.100055	1
MAPRE2	10982	-0.510343	7.91843	2.70418	0.100085	1
C11orf96	387763	2.2772	-0.34197	2.70141	0.100259	1
B3GNT4	79369	3.59062	-1.83261	2.70139	0.100261	1
ASB16-AS1	339201	0.752936	3.59675	2.701	0.100286	1
LMTK2	22853	-0.544345	4.93134	2.69908	0.100406	1
ZBTB20-AS3	104413890	3.06048	-2.65355	2.69565	0.100622	1
SOX18	54345	3.8974	-1.7706	2.69394	0.100731	1
AOAH-IT1	100874264	-2.21054	-2.19934	2.69344	0.100762	1
OSCAR	126014	2.35306	-1.10256	2.69036	0.100957	1
TRAJ14	28741	2.47492	-2.1821	2.69022	0.100966	1
PCDHB15	56121	4.92239	-2.21419	2.68937	0.10102	1
CDC123	8872	-0.407716	6.35017	2.68932	0.101023	1
BREA2	286076	-3.37242	-1.79264	2.68921	0.10103	1
SLC39A14	23516	-0.701603	3.13859	2.68766	0.101128	1
PNMA5	114824	2.06121	-0.286127	2.68554	0.101263	1
SKI	6497	-0.895907	3.70744	2.68504	0.101295	1
CLDND2	125875	2.23572	-0.507578	2.68462	0.101322	1
PER3	8863	-0.762829	3.43148	2.68435	0.101339	1
TMEM223	79064	0.614845	4.37399	2.68323	0.10141	1
GNG4	2786	-2.75525	-0.31051	2.68271	0.101443	1
ADGRE5	976	-0.617384	9.32331	2.68049	0.101585	1
LRRC58	116064	-0.462379	5.3769	2.67886	0.101688	1
LRRC37A2	474170	-0.770511	3.51522	2.67551	0.101903	1
IGLV3-21	28796	2.14389	-1.22042	2.6747	0.101954	1
SEZ6L2	26470	5.12546	-2.3467	2.67439	0.101975	1
ZNF844	284391	1.02439	3.99972	2.67377	0.102014	1
HSPB11	51668	0.508259	4.54124	2.67272	0.102082	1
IGHV3-7	28452	2.30486	-2.23672	2.67029	0.102238	1
MIR5000	100846995	-3.61628	-2.70206	2.66899	0.102321	1
DPM2	8818	0.484793	4.89006	2.66815	0.102375	1
TRR-CCT4-1	100189406	2.9861	-2.57884	2.66629	0.102495	1
SNPH	9751	-0.492665	5.2352	2.66527	0.10256	1
CNPY2	10330	0.435234	6.19958	2.66204	0.102769	1
VPS37B	79720	-0.930861	7.4194	2.66159	0.102798	1
GOLGA6L9	440295	-1.29763	1.56039	2.66141	0.10281	1
XG	7499	-4.66899	-2.60662	2.66121	0.102823	1
OSR1	130497	4.19049	-2.18189	2.66079	0.10285	1
GNAO1	2775	-2.15098	0.852358	2.66005	0.102898	1
LOC101928696	101928696	-3.37503	-2.53373	2.66004	0.102898	1
CRK	1398	-0.48935	5.26922	2.6598	0.102913	1
ABCC6	368	-2.63162	-1.56475	2.65969	0.102921	1
MGAT5	4249	-0.45835	5.34725	2.65944	0.102937	1
TREML4	285852	-4.45122	-1.86932	2.65828	0.103012	1
METTL23	124512	0.34649	6.12484	2.65466	0.103247	1
FUT1	2523	-4.62021	-2.02285	2.65391	0.103295	1
ANK2	287	-3.62835	-1.46305	2.65271	0.103374	1
TMEM75	641384	-4.43433	-2.16397	2.65131	0.103465	1
EMILIN3	90187	5.06775	-2.55761	2.65058	0.103512	1
CD300H	100130520	2.81878	0.0239639	2.65054	0.103515	1
HSPA4L	22824	-4.669	-2.60664	2.65008	0.103545	1
ISM1-AS1	100505536	-3.83852	-1.98593	2.64991	0.103556	1
TP53BP2	7159	-0.970774	6.82439	2.64665	0.103768	1
ARHGAP9	64333	-0.380759	8.341	2.64647	0.10378	1
MIR6819	102465491	-2.69438	-2.60411	2.64576	0.103827	1
LILRB1	10859	2.13137	1.65943	2.64465	0.103899	1
RORC	6097	2.22769	3.36883	2.64461	0.103902	1
LOC102723996	102723996	-1.06737	2.72833	2.64215	0.104063	1
TLR1	7096	0.617138	4.26753	2.64098	0.104139	1
ANO6	196527	0.41213	6.31492	2.64054	0.104168	1
KCTD5	54442	-0.76832	5.30647	2.63985	0.104214	1
STXBP5-AS1	729178	2.31737	-0.0279591	2.63981	0.104216	1
FGGY	55277	1.06451	2.08257	2.63972	0.104222	1
PGM5P4	729468	-3.08357	-2.40624	2.63876	0.104285	1
RAD51	5888	2.05716	1.22128	2.63822	0.104321	1
SLC6A9	6536	3.86507	-1.81242	2.6381	0.104328	1
ORM2	5005	2.73284	-2.29483	2.63793	0.104339	1
LOC399815	399815	1.03361	1.2658	2.6368	0.104414	1
LINC01565	23434	-4.16284	-2.30824	2.6364	0.10444	1
CHD1	1105	-0.652651	7.14182	2.63638	0.104441	1
CLIC3	9022	1.88615	2.02093	2.636	0.104466	1
CALCOCO2	10241	0.395481	7.15084	2.63129	0.104776	1
CHODL	140578	1.99086	-0.12348	2.63038	0.104837	1
LOC101927157	101927157	2.80723	-1.36733	2.62965	0.104885	1
SLC14A1	6563	1.37907	1.87754	2.62882	0.10494	1
FIBP	9158	0.43062	5.87506	2.62844	0.104965	1
TMEM219	124446	0.335108	7.12292	2.62761	0.10502	1
CPNE5	57699	1.55419	0.842126	2.62577	0.105142	1
PROM1	8842	5.06779	-2.49035	2.62559	0.105153	1
ARIH2OS	646450	0.503803	3.99895	2.62521	0.105178	1
DHRS2	10202	3.94937	-2.45256	2.62482	0.105205	1
SNORD35B	84546	0.720449	3.32612	2.62434	0.105236	1
SHOC1	158401	-3.08435	-2.46492	2.62311	0.105318	1
GPRC5D-AS1	100506314	3.74742	-1.94688	2.62305	0.105322	1
FAM160B1	57700	-0.724663	5.85728	2.62202	0.10539	1
GZMM	3004	0.407627	6.1479	2.62001	0.105524	1
PTGES3L	100885848	-4.95814	-2.56107	2.61911	0.105584	1
VCPIP1	80124	0.437929	6.13588	2.61881	0.105604	1
TBC1D31	93594	-0.895295	3.24698	2.61842	0.10563	1
CYP1A1	1543	-4.95434	-2.5612	2.61807	0.105653	1
PNMA8A	55228	-4.95434	-2.5612	2.61794	0.105661	1
LOC105369889	105369889	2.30835	-0.699554	2.61786	0.105667	1
USF2	7392	-0.465912	4.72545	2.61725	0.105708	1
IGHV1-69	28461	-2.14797	-0.719218	2.61592	0.105796	1
FOLR2	2350	4.41259	-2.23013	2.61534	0.105835	1
AK8	158067	-1.81474	-1.39946	2.61324	0.105975	1
WNT10B	7480	-0.751658	3.62193	2.61236	0.106034	1
TYMP	1890	0.812316	5.78412	2.61191	0.106064	1
RANBP2	5903	-0.61638	6.86895	2.61182	0.10607	1
IFITM4P	340198	2.98817	-2.63005	2.6112	0.106112	1
LCTL	197021	-2.82102	-2.29359	2.61116	0.106114	1
ZFAT-AS1	594840	4.63877	-2.62797	2.61015	0.106182	1
GSTO1	9446	0.37664	5.42307	2.60748	0.106361	1
CYBB	1536	2.29798	2.13537	2.60509	0.106521	1
DTHD1	401124	-2.25554	0.571924	2.60487	0.106536	1
RRP36	88745	0.394164	5.27239	2.60415	0.106584	1
NFKBIZ	64332	0.478312	8.38824	2.60267	0.106684	1
TRL-CAA1-2	100189237	-3.09046	-2.80489	2.602	0.106729	1
HSPE1	3336	-0.526846	4.72442	2.59906	0.106927	1
SLC7A6OS	84138	0.500408	4.04683	2.59775	0.107016	1
STRADB	55437	0.718798	4.65722	2.59745	0.107036	1
PIM3	415116	-0.686297	8.50713	2.59707	0.107061	1
ARHGEF34P	728377	-0.924865	1.76624	2.59707	0.107062	1
SRSF8	10929	0.307009	6.90781	2.59668	0.107088	1
DPF2	5977	0.351337	6.19246	2.59372	0.107288	1
ZNF426	79088	0.696036	4.65602	2.59187	0.107414	1
NEURL4	84461	-0.561281	3.98334	2.5912	0.107459	1
PEG10	23089	-2.79143	-1.04648	2.58957	0.10757	1
NCAPD2	9918	0.480025	5.89337	2.58926	0.10759	1
ZXDA	7789	-0.610711	4.33272	2.58897	0.10761	1
MIR1278	100302163	3.46909	-2.6985	2.58819	0.107663	1
PCP4L1	654790	3.79421	-2.55905	2.5869	0.107751	1
FGB	2244	4.95008	-2.53538	2.58619	0.107799	1
RNU6-15P	100302741	-3.08447	-2.48701	2.58549	0.107847	1
LOC101559451	101559451	1.97866	-1.70569	2.58514	0.107871	1
OR5K2	402135	3.90515	-2.5353	2.5847	0.107901	1
PITPNM2-AS1	100507091	-3.43657	-1.47363	2.58378	0.107963	1
UBE2Q2L	100505679	-2.11366	-2.20251	2.5818	0.108098	1
LINC00624	100289211	-4.66903	-2.60598	2.58072	0.108172	1
ATG16L2	89849	0.398457	6.79131	2.57959	0.10825	1
GJB2	2706	4.76802	-2.28243	2.57806	0.108355	1
RNY5	6090	2.251	-1.7599	2.57745	0.108396	1
ZNF280B	140883	-1.05911	3.02248	2.5769	0.108434	1
LRRTM2	26045	-4.00273	-2.19895	2.57667	0.10845	1
SLC22A18AS	5003	2.6703	-2.36941	2.57572	0.108515	1
GATA2-AS1	101927167	3.68963	-2.44961	2.57561	0.108523	1
ACBD7	414149	-3.02933	-1.86741	2.57355	0.108663	1
NSMCE1-DT	400512	1.91446	-0.304239	2.57354	0.108665	1
GABRR1	2569	3.71868	-1.58607	2.57075	0.108856	1
INAVA	55765	-3.61589	-2.12827	2.57016	0.108897	1
ALB	213	-3.96633	-2.3399	2.56965	0.108932	1
PMP22	5376	-3.87189	-2.51719	2.56963	0.108933	1
PCDHGB5	56101	-4.9017	-2.27428	2.56926	0.108959	1
MRPS31P5	100887750	0.684572	3.43757	2.56888	0.108985	1
TACO1	51204	0.805596	4.54353	2.56881	0.10899	1
CUL2	8453	-0.476992	5.83473	2.56794	0.10905	1
CRYAA	1409	2.79541	-2.88629	2.56787	0.109055	1
LINC01273	101927541	2.79541	-2.88629	2.56787	0.109055	1
LOC105373156	105373156	2.79541	-2.88629	2.56787	0.109055	1
DNAH9	1770	2.9877	-2.77915	2.56541	0.109225	1
CRYBA1	1411	3.62577	-2.11644	2.56479	0.109267	1
MTRNR2L2	100462981	-0.725014	6.76144	2.56473	0.109271	1
DDX58	23586	0.653745	5.27469	2.56378	0.109337	1
NOP16	51491	-0.563656	5.55497	2.5634	0.109363	1
LINC02362	102723766	-3.14885	-2.02188	2.56299	0.109391	1
SIK1B	102724428	-0.867489	6.2664	2.56273	0.109409	1
RSPO4	343637	-3.626	-2.65305	2.56263	0.109417	1
LILRA2	11027	2.47068	0.758948	2.56102	0.109528	1
SLC26A7	115111	3.92327	-2.32969	2.56065	0.109554	1
MRPS6	64968	-0.454322	5.52325	2.55911	0.10966	1
STRN4	29888	-0.396469	6.47142	2.55856	0.109698	1
TFE3	7030	-0.529985	5.03785	2.55828	0.109718	1
LIFR-AS1	100506495	-4.81744	-2.52042	2.55798	0.109739	1
C5AR1	728	1.69554	1.62293	2.55527	0.109927	1
SLC1A7	6512	-3.9992	-1.15533	2.55448	0.109982	1
ELP4	26610	0.653144	3.74981	2.55404	0.110012	1
VENTX	27287	-3.61311	-2.21876	2.55214	0.110145	1
MGAM2	93432	4.68427	-2.57073	2.55048	0.110261	1
KLHL33	123103	4.68427	-2.57073	2.5503	0.110273	1
MIR1972-1	100302243	-2.31822	-2.43083	2.55018	0.110281	1
GPR3	2827	-2.08535	0.853384	2.54947	0.110331	1
KRT86	3892	-3.87181	-2.33264	2.54857	0.110394	1
NR5A2	2494	2.77729	-2.85804	2.54827	0.110415	1
TRF-GAA1-6	100189306	2.77729	-2.85804	2.54827	0.110415	1
IL31	386653	2.77729	-2.85857	2.54826	0.110416	1
ATP6V1B1	525	2.7773	-2.88645	2.54788	0.110442	1
CABP1	9478	2.7773	-2.88645	2.54788	0.110442	1
GCM2	9247	2.7773	-2.88645	2.54788	0.110442	1
HPN-AS1	100128675	2.7773	-2.88645	2.54788	0.110442	1
IGHV1-68	28462	2.7773	-2.88645	2.54788	0.110442	1
KC6	641516	2.7773	-2.88645	2.54788	0.110442	1
LINC00514	283875	2.7773	-2.88645	2.54788	0.110442	1
LOC101929420	101929420	2.7773	-2.88645	2.54788	0.110442	1
PDC	5132	2.7773	-2.88645	2.54788	0.110442	1
SLC9C2	284525	2.7773	-2.88645	2.54788	0.110442	1
TMEM144	55314	2.7773	-2.88645	2.54788	0.110442	1
TMEM82	388595	2.7773	-2.88645	2.54788	0.110442	1
TRE-CTC1-1	100189384	2.7773	-2.88645	2.54788	0.110442	1
TRG-TCC2-1	100189064	2.7773	-2.88645	2.54788	0.110442	1
PIF1	80119	3.3358	0.234381	2.54689	0.110512	1
FAM57B	83723	4.58785	-2.60822	2.54643	0.110544	1
TWISTNB	221830	-0.613208	6.14427	2.54582	0.110586	1
SEPHS1	22929	-0.390278	5.28226	2.54435	0.11069	1
KCNG1	3755	-3.37273	-2.72584	2.54225	0.110837	1
TM2D2	83877	0.613311	4.31594	2.54158	0.110884	1
TMEM45B	120224	0.750595	4.49982	2.54112	0.110916	1
STARD8	9754	-3.58089	-1.23368	2.54018	0.110982	1
LOC100507506	100507506	3.08933	-2.12266	2.54009	0.110989	1
SCAMP1	9522	0.497212	4.4273	2.53903	0.111063	1
TANC1	85461	-3.41414	-0.337042	2.53891	0.111072	1
ZNF267	10308	-0.772264	5.78072	2.53889	0.111073	1
PNPLA4	8228	0.628215	2.91147	2.53773	0.111154	1
FPR2	2358	-4.15932	-1.07916	2.53696	0.111209	1
CCDC184	387856	-1.14927	2.87946	2.53567	0.111299	1
AXIN2	8313	0.48128	5.493	2.53246	0.111526	1
PLXNB1	5364	-2.87947	0.442217	2.53101	0.111629	1
FAM133CP	728640	-1.43083	-0.809696	2.52994	0.111705	1
RFX4	5992	2.63322	-2.44807	2.52929	0.11175	1
MYRFL	196446	4.26749	-2.62665	2.52909	0.111764	1
SNORA58	677836	-2.69246	-2.58322	2.52746	0.11188	1
EHD4-AS1	101928363	-1.60312	0.40898	2.52696	0.111916	1
RN7SK	125050	-1.20744	3.19876	2.52659	0.111942	1
DLX3	1747	-4.72793	-2.58815	2.52649	0.111949	1
GALNT15	117248	-4.72792	-2.58815	2.5263	0.111962	1
TCTA	6988	0.391283	6.1434	2.52482	0.112067	1
KLF8	11279	-1.22135	3.18863	2.52476	0.112072	1
CTTNBP2NL	55917	2.77789	-1.93908	2.52373	0.112145	1
TAGLN	6876	-1.3235	1.12915	2.52305	0.112193	1
ITFG2-AS1	283440	3.8982	-2.55984	2.52083	0.112352	1
GMNN	51053	-0.726909	3.66921	2.51994	0.112415	1
TENT4B	64282	-0.478942	5.41912	2.5189	0.112489	1
GRAMD2A	196996	4.786	-2.5404	2.51678	0.11264	1
NAA16	79612	-0.459438	5.58412	2.51582	0.112709	1
RASSF3	283349	0.595895	4.21726	2.51479	0.112782	1
FCER1G	2207	0.962457	3.9987	2.5141	0.112832	1
ITGB6	3694	4.85373	-2.60432	2.51388	0.112848	1
RAB3B	5865	4.85373	-2.60432	2.51376	0.112857	1
CPA1	1357	-2.73322	-2.85866	2.51311	0.112903	1
NGF	4803	-2.73322	-2.85901	2.5131	0.112903	1
UGT2A2	574537	-2.73323	-2.88687	2.51272	0.112931	1
NOB1	28987	-0.39731	5.75284	2.51248	0.112948	1
RGPD8	727851	-0.537419	4.69827	2.5124	0.112954	1
LOC105376714	105376714	3.92576	-2.67815	2.51173	0.113002	1
PROSER1	80209	-0.553328	5.29458	2.51164	0.113008	1
C2CD4A	145741	-3.49248	-2.051	2.51157	0.113013	1
LMO7DN-IT1	104326189	-2.73025	-2.8869	2.50945	0.113165	1
LRRC37A5P	652972	-2.72941	-2.85863	2.50893	0.113203	1
LINC01277	100507489	3.46188	-2.65406	2.50885	0.113209	1
CCDC92B	101928991	-2.72942	-2.88691	2.50854	0.11323	1
USP2	9099	-1.30347	1.48202	2.50838	0.113243	1
RHPN1	114822	0.667144	6.13794	2.50747	0.113308	1
ASAP1-IT1	29065	2.71156	-1.3553	2.50725	0.113323	1
MIR6741	102466270	-2.72726	-2.85872	2.50657	0.113372	1
ADAT3	113179	-0.845244	3.2284	2.50551	0.113449	1
FAM76A	199870	-0.490997	3.83882	2.5054	0.113456	1
WNK2	65268	-3.71513	-2.58235	2.50428	0.113538	1
IQGAP1	8826	0.428915	8.25648	2.50375	0.113576	1
FAM107A	11170	-2.72427	-2.85854	2.5033	0.113608	1
SAA1	6288	-2.72427	-2.85895	2.5033	0.113608	1
ANKRD65	441869	-2.72428	-2.88696	2.50292	0.113636	1
ENTPD8	377841	-2.72428	-2.88696	2.50292	0.113636	1
LINC00222	387111	-2.72428	-2.88696	2.50292	0.113636	1
POM121L4P	266697	-2.72428	-2.88696	2.50292	0.113636	1
MIR1284	100302112	-2.72345	-2.88697	2.50201	0.113701	1
SNX32	254122	1.78678	0.140942	2.50152	0.113736	1
B9D2	80776	-0.561272	4.79288	2.50117	0.113762	1
ALDH1A3	220	-2.72262	-2.88697	2.5011	0.113767	1
SMIM10L2B	644596	2.07217	0.22835	2.50088	0.113783	1
MIR2467	100616360	-2.72178	-2.85897	2.50057	0.113805	1
TMEM266	123591	-2.72178	-2.85911	2.50057	0.113805	1
DPRX	503834	-2.72179	-2.88698	2.50019	0.113833	1
GIMD1	100507096	-2.72179	-2.88698	2.50019	0.113833	1
IGHV3-37	28430	-2.72179	-2.88698	2.50019	0.113833	1
IGHV3-76	28406	-2.72179	-2.88698	2.50019	0.113833	1
LINC02078	100652929	-2.72179	-2.88698	2.50019	0.113833	1
LINC02153	286114	-2.72179	-2.88698	2.50019	0.113833	1
LOC100128885	100128885	-2.72179	-2.88698	2.50019	0.113833	1
LOC101927446	101927446	-2.72179	-2.88698	2.50019	0.113833	1
OOSP1	255649	-2.72179	-2.88698	2.50019	0.113833	1
OR14A16	284532	-2.72179	-2.88698	2.50019	0.113833	1
S100A3	6274	-2.72179	-2.88698	2.50019	0.113833	1
TRIB1	10221	1.14773	4.34913	2.49984	0.113858	1
SPSB1	80176	-1.22606	3.66756	2.49922	0.113903	1
ZNF483	158399	0.586529	3.6914	2.49886	0.113929	1
MIDN	90007	-0.810562	6.42156	2.49837	0.113964	1
SUSD5	26032	3.90423	-2.45311	2.49783	0.114004	1
LINC01257	116437	3.8554	-2.55758	2.4952	0.114194	1
WNT6	7475	-4.77202	-2.60662	2.49487	0.114218	1
LINC00400	100874159	-3.61601	-2.51663	2.49436	0.114255	1
TMED10P1	286102	1.24247	0.0738865	2.49272	0.114374	1
RARA	5914	-0.831329	5.14493	2.49249	0.114391	1
FAM106B	100996259	-2.72351	-2.69902	2.49138	0.114471	1
SUCNR1	56670	-4.72787	-2.09099	2.4911	0.114492	1
GYS2	2998	2.42001	0.390022	2.49018	0.114558	1
DTL	51514	-2.52068	1.65582	2.48882	0.114657	1
PCM1	5108	-0.354426	7.10349	2.48796	0.11472	1
ACOT8	10005	0.520391	4.80418	2.4862	0.114849	1
PRICKLE1	144165	-4.65601	-1.18319	2.48585	0.114874	1
JMY	133746	-0.632014	7.47125	2.48422	0.114994	1
LOC100128494	100128494	-1.79339	0.144859	2.48231	0.115133	1
RASA4B	100271927	0.380182	5.18414	2.47924	0.115358	1
ARID2	196528	-0.603678	5.57974	2.47905	0.115372	1
HCAR1	27198	-4.86432	-2.38846	2.4781	0.115442	1
RAP2B	5912	-0.530863	6.05415	2.47785	0.11546	1
INHBA-AS1	285954	4.78598	-2.41474	2.47784	0.11546	1
DDN	23109	3.30609	-0.344844	2.47764	0.115475	1
GSTK1	373156	0.349542	9.34867	2.47724	0.115504	1
CDO1	1036	-3.84033	0.845796	2.47589	0.115604	1
SLC25A5-AS1	100303728	1.00953	1.81277	2.47582	0.115609	1
CYP2E1	1571	-2.68468	0.362696	2.47504	0.115667	1
TPD52	7163	-0.620146	4.66733	2.47391	0.11575	1
PPEF1	5475	-3.39923	-1.46312	2.4736	0.115772	1
NFYC-AS1	100130557	1.39617	1.56746	2.47338	0.115789	1
SLC6A3	6531	4.51834	-1.57566	2.47237	0.115863	1
ISG15	9636	0.47345	7.15778	2.47151	0.115927	1
FZD2	2535	3.44652	-2.00343	2.47097	0.115966	1
FAM223B	286967	-1.7291	-1.29739	2.47069	0.115987	1
MYL9	10398	1.78629	1.45856	2.47049	0.116002	1
LINC00159	100551499	2.70806	-2.88719	2.47021	0.116022	1
SYNPO2	171024	1.28398	0.649674	2.46997	0.11604	1
FAM138B	654412	-2.69397	-2.85939	2.46992	0.116044	1
EXTL3-AS1	101929402	-3.20978	-2.1015	2.469	0.116112	1
FOXD1	2297	-3.0841	-2.08382	2.46825	0.116167	1
ZNF532	55205	-1.99943	1.14331	2.46716	0.116248	1
AMPH	273	-2.16137	-0.917282	2.46635	0.116307	1
ANAPC13	25847	0.450246	5.0586	2.46634	0.116308	1
MUC4	4585	-2.72368	-2.7003	2.46483	0.11642	1
KLRC4	8302	2.70186	-2.85938	2.46397	0.116484	1
ZNF274	10782	0.604325	6.48981	2.46122	0.116688	1
UAP1	6675	-0.792787	5.83331	2.457	0.117002	1
PGLYRP1	8993	3.55263	-2.60717	2.45501	0.11715	1
WDR89	112840	0.700718	4.16524	2.4538	0.11724	1
IL34	146433	-3.2296	-2.01849	2.45184	0.117387	1
REP15	387849	4.02331	-2.32274	2.45143	0.117418	1
IFT88	8100	0.620434	3.47723	2.44948	0.117564	1
TEDC1	283643	-0.675479	5.02763	2.44712	0.117741	1
PHKA1	5255	3.98986	-1.51772	2.44609	0.117818	1
LEXM	163747	3.53107	-1.59976	2.44604	0.117822	1
DPY19L1	23333	0.819632	3.11237	2.44569	0.117848	1
STK16	8576	0.765719	4.23994	2.44539	0.11787	1
ASCL4	121549	4.75046	-2.62781	2.4447	0.117922	1
NINJ1	4814	-0.864746	7.44702	2.44279	0.118066	1
PROB1	389333	2.90667	-0.999042	2.44222	0.118109	1
LINC00884	401106	2.4703	-0.15083	2.44115	0.118189	1
ZNF818P	390963	1.92159	0.182706	2.4406	0.118231	1
PRRC2C	23215	-0.439962	8.51218	2.43998	0.118278	1
LHPP	64077	0.516888	4.3471	2.43996	0.118279	1
SIRPG	55423	0.549467	7.56399	2.43987	0.118286	1
ABHD4	63874	0.629008	4.58031	2.43916	0.11834	1
WHAMMP2	440253	0.631623	4.37596	2.43737	0.118475	1
MIR4440	100616397	-2.66336	-2.8597	2.43663	0.118531	1
IGKV1-13	28939	-2.66336	-2.85971	2.43663	0.118531	1
MRAP2	112609	-4.68257	-2.62959	2.43561	0.118608	1
RTL5	340526	2.24329	0.285985	2.43531	0.11863	1
XAF1	54739	0.68294	7.40265	2.43466	0.118679	1
SEC1P	653677	-2.84602	-1.01515	2.43422	0.118713	1
HDGFL3	50810	1.03412	3.89952	2.43317	0.118793	1
LOC101927557	101927557	-4.55825	-2.51447	2.43224	0.118863	1
KLRF1	51348	2.17824	-0.0640467	2.43137	0.118929	1
DNAJB8-AS1	285224	-4.66911	-2.62995	2.43072	0.118978	1
LINC01777	284661	2.66909	-2.85907	2.43004	0.11903	1
CES1P1	51716	2.66909	-2.85917	2.43004	0.11903	1
MIR3200	100422912	2.66909	-2.88749	2.42966	0.119058	1
SLC5A9	200010	2.66909	-2.88749	2.42966	0.119058	1
STAC2	342667	2.66909	-2.88749	2.42966	0.119058	1
RPS6KA2-AS1	100861523	-4.55825	-2.51598	2.4285	0.119147	1
KCNJ15	3772	-4.66536	-2.0776	2.42841	0.119153	1
ITIH2	3698	2.16386	-2.20887	2.42839	0.119155	1
FANCM	57697	-0.688391	3.2072	2.42742	0.119229	1
UXT-AS1	100133957	-2.6624	-2.55775	2.42623	0.119319	1
LOC100652833	100652833	-4.30715	-2.67726	2.42559	0.119369	1
ACOT12	134526	-4.68257	-2.43115	2.42541	0.119382	1
FDPS	2224	0.353022	5.97522	2.42482	0.119427	1
RYR2	6262	-3.68422	-1.51672	2.42482	0.119427	1
TRM-CAT3-2	100189111	2.66529	-2.85931	2.42467	0.119438	1
LYPD3	27076	-0.752222	6.3592	2.42344	0.119533	1
ANGPTL5	253935	-3.99932	-2.11164	2.42303	0.119563	1
ZNF570	148268	-0.801128	3.53942	2.42283	0.119579	1
SNORA65	26783	1.60658	-0.786582	2.4225	0.119604	1
PYGB	5834	0.398318	6.4977	2.4207	0.119741	1
GALK2	2585	0.694341	4.43768	2.41746	0.119989	1
FBXW4P1	26226	-0.986361	2.40313	2.41664	0.120052	1
TRBV27	28560	0.604989	4.48954	2.41638	0.120072	1
LRRC37A	9884	-0.747582	3.32404	2.41549	0.12014	1
MIR4730	100616359	3.54318	-2.67647	2.41545	0.120143	1
SGK2	10110	3.62445	-0.395262	2.41541	0.120147	1
COL6A1	1291	-0.843804	4.20236	2.41526	0.120158	1
MRPL40	64976	0.450576	4.72109	2.41492	0.120184	1
GRIK4	2900	4.77758	-2.53602	2.41435	0.120228	1
HEMK1	51409	0.56928	5.57486	2.4136	0.120286	1
FGD6	55785	-1.94654	0.029999	2.41134	0.120459	1
EMP2	2013	-4.57164	-2.60523	2.41116	0.120473	1
HNRNPAB	3182	-0.412782	6.42829	2.40855	0.120674	1
ZRANB2-AS2	100852410	2.31271	-1.78366	2.40706	0.120789	1
FLVCR1-DT	642946	1.75694	0.504695	2.40699	0.120794	1
ZNF766	90321	0.554063	6.09636	2.40568	0.120896	1
PHPT1	29085	0.475171	5.27778	2.40406	0.121021	1
LINC00032	158035	-2.63244	-2.85946	2.40345	0.121068	1
KCNJ18	100134444	-2.63244	-2.85967	2.40345	0.121068	1
THAP10	56906	-2.63244	-2.86001	2.40344	0.121068	1
CHST5	23563	-2.63243	-2.88788	2.40307	0.121097	1
DDAH1	23576	-2.63243	-2.88788	2.40307	0.121097	1
IGLV3-10	28803	-2.63243	-2.88788	2.40307	0.121097	1
LOC101928304	101928304	-2.63243	-2.88788	2.40307	0.121097	1
NKX2-2	4821	-2.63243	-2.88788	2.40307	0.121097	1
PCDHB4	56131	-2.63243	-2.88788	2.40307	0.121097	1
TAS2R41	259287	-2.63243	-2.88788	2.40307	0.121097	1
HSH2D	84941	0.49348	6.55964	2.40275	0.121123	1
IGHV4-61	28391	-2.66211	-2.72627	2.40099	0.121259	1
ROPN1	54763	-3.30409	-2.67833	2.39979	0.121352	1
PRR19	284338	3.03377	-1.12623	2.39857	0.121447	1
YDJC	150223	0.365544	6.42268	2.39653	0.121604	1
PGM2	55276	-0.631774	4.05227	2.39626	0.121625	1
WDR87	83889	3.44713	-2.47282	2.39215	0.121946	1
SPPL2A	84888	-0.344412	5.87044	2.39139	0.122005	1
MS4A1	931	-1.74336	1.21036	2.39071	0.122059	1
LINC00693	645206	4.66612	-2.65105	2.39052	0.122073	1
USHBP1	83878	3.37544	-2.56223	2.38881	0.122207	1
ZNF442	79973	2.33847	0.533417	2.38857	0.122225	1
LILRA6	79168	2.08981	0.511665	2.38821	0.122254	1
TRIM14	9830	0.35894	7.35442	2.38763	0.122299	1
LOC102724777	102724777	2.62833	-2.85973	2.38556	0.122461	1
PCDHB8	56128	2.62832	-2.88794	2.38519	0.12249	1
[truncated: 19,384 more rows]
