# Supplementary material for: Heightened expression of type I interferon signaling genes in CD4+ T cells from acutely HIV-1–infected women is associated with lower viral loads
Source: Front Immunol. 2025 Jan 20;15:1507530. doi: 10.3389/fimmu.2024.1507530 (PMC11788160; doi:10.3389/fimmu.2024.1507530)
Supplement: Supplementary file 5 [file Table3.xls]

## Sheet: class_EM_F-EM_M.GLM.topTags
gene_name	seqname	logFC	logCPM	LR	PValue	FDR
KDM5D	8284	-9.66296	6.61851	512.074	2.2433e-113	4.79685e-109
RPS4Y1	6192	-9.53335	6.98951	504.32	1.09158e-111	1.16706e-107
UTY	7404	-8.59351	5.45153	408.309	8.55297e-91	6.09627e-87
DDX3Y	8653	-9.19385	7.77198	317.715	4.55549e-71	2.43525e-67
TTTY15	64595	-10.5216	4.88647	261.919	6.54855e-59	2.80055e-55
EIF1AY	9086	-8.66628	4.34471	256.741	8.80872e-58	3.13928e-54
TXLNGY	246126	-8.61827	4.407	223.437	1.60925e-50	4.91579e-47
PRKY	5616	-3.99128	5.65828	220.958	5.59121e-50	1.49446e-46
XIST	7503	8.75461	4.29044	193.918	4.4371e-44	1.05421e-40
USP9Y	8287	-8.36691	3.90102	172.275	2.35675e-39	5.03944e-36
ZFY	7544	-5.4694	4.9742	151.344	8.81402e-35	1.71337e-31
BCORP1	286554	-9.39842	3.30984	143.151	5.44803e-33	9.70794e-30
PPP1R2C	80316	11.288	3.14878	97.0124	6.88946e-23	1.13321e-19
NLGN4Y	22829	-8.29632	-0.112093	24.7722	6.45201e-07	0.000985453
HSD17B14	51171	-7.23973	-0.153774	19.9443	7.97306e-06	0.0113659
LINC00278	100873962	-7.52454	-0.614174	19.6228	9.43377e-06	0.0126076
CYSLTR1	10800	-1.76327	4.87754	16.9645	3.80855e-05	0.0479048
ZNF7	7553	1.13432	5.40826	15.255	9.39267e-05	0.11158
NEDD4L	23327	-3.20186	2.40422	14.6031	0.000132693	0.149335
CA6	765	2.75496	3.44191	14.4988	0.000140252	0.14995
TUBGCP3	10426	-1.16108	5.25414	14.2521	0.000159881	0.162797
EPHB1	2047	8.17745	0.128149	13.3577	0.000257358	0.25014
AHR	196	-0.918356	5.98463	13.2489	0.000272733	0.253559
TMSB4Y	9087	-3.26712	0.219663	12.827	0.000341656	0.292655
CYP1B1	1545	-8.62613	0.582617	12.8242	0.000342158	0.292655
ITGB2-AS1	100505746	1.04035	7.53868	12.6684	0.000371889	0.296601
NDUFA3	4696	0.749517	5.77116	12.6552	0.000374513	0.296601
ARRB1	408	-1.44067	3.86098	12.4623	0.000415239	0.317109
TRBV12-3	28577	1.54537	6.22772	12.3853	0.000432724	0.319067
ZFX	7543	0.896294	6.3368	12.3173	0.000448773	0.31987
TDRD9	122402	-7.68557	-0.709501	12.0845	0.000508417	0.350693
PADI6	353238	7.61006	-1.25902	11.6766	0.000632904	0.418571
PIKFYVE	200576	-1.07485	4.9796	11.6386	0.000645974	0.418571
WDR47	22911	-1.52818	5.48865	11.2919	0.000778476	0.489593
PUDP	8226	1.52227	3.80739	11.1911	0.000821922	0.502147
HSD17B6	8630	7.41552	-0.124038	10.9958	0.000913171	0.540574
SNORD4B	26772	5.39667	-2.05474	10.9513	0.00093538	0.540574
ANKRD28	23243	-0.815426	5.75839	10.8427	0.000991875	0.558139
ADGRA3	166647	5.24209	2.02618	10.7875	0.00102188	0.560279
C10orf105	414152	-6.9383	-0.609308	10.6492	0.0011012	0.588671
ISG15	9636	0.983612	7.15778	10.5291	0.00117507	0.612843
LINC00910	100130581	2.20053	1.6444	10.3613	0.00128684	0.631068
TRBJ2-5	28624	1.34604	4.42251	10.3518	0.00129347	0.631068
TSPY26P	128854	-4.29022	0.330053	10.3446	0.00129855	0.631068
NKG7	4818	3.41387	6.14439	10.2148	0.00139315	0.648733
B3GALNT1	8706	-8.08791	0.36566	10.1957	0.00140769	0.648733
FAM224A	401630	-5.25868	-1.1332	10.172	0.00142592	0.648733
NDUFA12	55967	0.755238	6.37111	10.0562	0.00151837	0.676403
HBA2	3040	3.60718	7.6255	10.0102	0.0015568	0.679367
CSGALNACT1	55790	-0.86007	6.92801	9.89225	0.00165976	0.709402
DACT1	51339	3.15062	4.02126	9.85688	0.00169198	0.709402
TRGC2	6967	2.35627	3.3452	9.7355	0.00180743	0.743236
TRAV39	28642	2.12034	2.36189	9.64357	0.00190015	0.766622
EPDR1	54749	7.89426	-1.06981	9.48318	0.00207365	0.821125
CEP41	95681	1.41928	3.53793	9.43443	0.0021295	0.827909
TMOD1	7111	3.07766	0.14339	9.30574	0.00228437	0.872262
MIR1914	100302137	5.01539	-2.21939	9.24958	0.0023555	0.881122
ZBED3-AS1	728723	5.14765	-2.01016	9.18741	0.00243685	0.881122
P2RY1	5028	-6.5787	-1.32087	9.18655	0.002438	0.881122
HBA1	3039	3.72116	6.60396	9.16091	0.0024724	0.881122
CNNM4	26504	-0.988748	4.99517	9.12916	0.00251567	0.881845
VEGFA	7422	-3.57065	1.15977	9.08113	0.0025826	0.888776
RPS4Y2	140032	-4.3453	-2.3466	8.99708	0.00270411	0.888776
NAA40	79829	0.942377	4.97593	8.99523	0.00270685	0.888776
IFI27	3429	2.57899	4.47541	8.9684	0.00274689	0.888776
FAM224B	401629	-4.71457	-1.33713	8.96158	0.00275717	0.888776
STON2	85439	7.09752	-0.840754	8.91924	0.00282182	0.888776
TRBV2	28620	1.01711	4.45176	8.90379	0.00284579	0.888776
TRBV6-1	28606	1.27204	5.13312	8.88962	0.00286796	0.888776
STOX1	219736	5.4276	0.621111	8.85308	0.00292594	0.889682
PRF1	5551	1.78176	5.96219	8.83561	0.0029541	0.889682
ANXA1	301	-1.61493	10.0635	8.68923	0.00320095	0.937761
KCNMB1	3779	6.98768	-0.982404	8.67104	0.00323307	0.937761
COL5A2	1290	-6.43832	0.238464	8.65845	0.00325549	0.937761
BBS12	166379	4.22321	0.966567	8.6397	0.00328916	0.937761
LOC257396	257396	3.10443	0.514959	8.60875	0.00334552	0.941281
TCEA3	6920	0.783064	5.74024	8.5621	0.00343233	0.953162
LINC01619	256021	-1.44042	2.7561	8.50451	0.00354267	0.96059
CDH20	28316	-4.15477	-0.336083	8.5013	0.00354892	0.96059
MAT2A	4144	-1.01657	6.95242	8.47452	0.00360155	0.962649
GZMH	2999	3.43248	5.65791	8.38371	0.00378599	0.976187
PRSS45P	377047	6.80724	-1.00839	8.3831	0.00378727	0.976187
RASSF2	9770	-1.07255	6.17645	8.38219	0.00378916	0.976187
RRP12	23223	-1.36162	6.26723	8.33015	0.00389924	0.987034
TEDC1	283643	-1.25697	5.02763	8.31885	0.00392358	0.987034
PLEKHG4	25894	-0.940782	5.42086	8.23992	0.00409789	1
CYP21A1P	1590	5.59855	-1.59572	8.23454	0.00411006	1
TSEN2	80746	-1.18096	3.71773	8.16543	0.00426964	1
GCNT4	51301	1.78924	3.96509	8.16234	0.00427692	1
TDRP	157695	6.28379	-1.48236	8.16028	0.00428178	1
NUP133	55746	-0.781629	5.42755	8.14786	0.00431121	1
SLITRK5	26050	-6.65465	-1.55844	8.12199	0.00437315	1
JAM3	83700	-1.57877	4.41571	8.10715	0.0044091	1
UBE2V2	7336	0.719853	5.20566	8.10608	0.00441171	1
FAM153A	285596	-1.74025	2.8938	8.07326	0.00449232	1
KIF20A	10112	4.04604	-0.566211	8.05615	0.00453494	1
CD180	4064	-6.11995	-1.36892	8.02179	0.0046218	1
OVGP1	5016	-2.00548	3.12631	8.01437	0.00464077	1
TXNRD1	7296	-1.13166	5.97885	8.00502	0.00466478	1
MPZL3	196264	-0.903825	5.18769	7.93853	0.00483932	1
PKIA	5569	-1.12049	4.92632	7.91487	0.00490301	1
LINC00950	92973	6.41368	-1.15278	7.89917	0.00494574	1
GYPE	2996	7.76725	-0.985702	7.88323	0.00498954	1
SESN2	83667	-1.92476	6.98861	7.88115	0.00499526	1
PRRT1	80863	4.55683	0.0637685	7.85192	0.00507668	1
LOC105377774	105377774	-5.87626	-1.23947	7.81101	0.00519288	1
PLEK	5341	2.01817	4.467	7.7525	0.00536383	1
C12orf56	115749	-6.57644	-1.32287	7.74012	0.00540072	1
DNAJC5	80331	-0.94868	4.61743	7.73612	0.00541268	1
FARP2	9855	-1.28266	3.51194	7.6947	0.00553833	1
DMKN	93099	-5.4114	-1.33098	7.68735	0.00556092	1
LANCL1-AS1	102724820	-4.85382	-2.18147	7.67612	0.00559564	1
PLAC8	51316	0.622164	7.12239	7.66969	0.00561562	1
FAAP20	199990	0.647266	5.01143	7.63235	0.00573305	1
EIF2S3	1968	0.813236	6.54206	7.60218	0.00582978	1
TTTY14	83869	-4.45203	-0.721734	7.58134	0.00589757	1
ZNF471	57573	-5.34921	-0.86847	7.58054	0.00590018	1
RNF141	50862	0.803658	4.26986	7.56474	0.00595214	1
PRKG2	5593	7.53258	-0.547572	7.55612	0.00598067	1
CCDC141	285025	-1.54607	4.64209	7.52066	0.00609954	1
ALS2CL	259173	-0.641921	6.81744	7.49849	0.00617507	1
RPS4X	6191	0.711982	9.22286	7.48273	0.00622934	1
CYP2J2	1573	3.77281	0.906076	7.47991	0.0062391	1
TRGV9	6983	4.48685	1.48827	7.47041	0.00627211	1
LOC101927131	101927131	6.30135	-1.67252	7.44927	0.00634623	1
HBG2	3048	6.3076	2.71404	7.43158	0.00640891	1
DCHS1	8642	-2.13778	3.82022	7.41932	0.00645271	1
IL18BP	10068	0.804371	5.07072	7.36824	0.00663859	1
PMEPA1	56937	-2.05453	3.20947	7.32379	0.00680478	1
MRPL33	9553	0.639453	5.52381	7.3126	0.00684728	1
RECQL4	9401	1.59728	3.59241	7.30373	0.00688118	1
CNOT1	23019	-0.668338	7.05999	7.277	0.00698431	1
NCAPG2	54892	2.08718	5.31725	7.2434	0.00711621	1
HMGCR	3156	-0.971	5.51836	7.22541	0.00718789	1
ARSB	411	0.988579	3.77309	7.18746	0.00734147	1
ZNF543	125919	-2.64107	2.26078	7.18004	0.0073719	1
FBXL2	25827	7.27018	-1.30982	7.16041	0.00745303	1
ADARB1	104	-0.632652	5.69178	7.16008	0.00745438	1
MAP7D2	256714	4.37908	-1.16393	7.15627	0.00747025	1
TMEM254-AS1	219347	-3.83175	-0.161839	7.12355	0.00760781	1
HRH1	3269	-5.95148	-2.28807	7.10196	0.00769995	1
GFI1B	8328	3.84493	0.921807	7.07908	0.00779892	1
LINC01473	101927217	-3.43493	-0.651976	7.02889	0.00802049	1
ZKSCAN2	342357	-1.819	3.28735	6.99087	0.00819267	1
CTSG	1511	6.9512	-1.7896	6.96675	0.0083038	1
RNU1-13P	26860	-4.23139	0.070186	6.9426	0.00841668	1
GJA9-MYCBP	100527950	-5.05451	-1.88107	6.93026	0.00847495	1
SLC38A2	54407	-0.796222	7.86882	6.90438	0.0085985	1
TRAV26-2	28656	1.44606	3.88531	6.89374	0.00864982	1
HADH	3033	0.930296	4.4225	6.89063	0.00866489	1
TECTA	7007	-5.31547	-0.339902	6.88786	0.00867831	1
FAM171B	165215	6.33913	-2.03703	6.87429	0.00874445	1
REG4	83998	-6.15727	0.0345686	6.87393	0.0087462	1
TBC1D30	23329	6.24419	-0.729628	6.87218	0.00875477	1
LOC100132781	100132781	-4.22502	-1.42475	6.85784	0.00882532	1
CCL5	6352	1.76484	6.48161	6.84148	0.00890652	1
KLHL21	9903	-0.88132	6.71628	6.84106	0.00890858	1
NME1	4830	0.961047	3.99905	6.83064	0.0089607	1
HLA-DRB6	3128	2.25297	2.18076	6.82661	0.00898094	1
LGALS4	3960	3.34523	1.99903	6.80735	0.00907832	1
KDM5C	8242	0.60002	7.09208	6.79347	0.00914921	1
VTRNA1-3	56662	2.47832	-0.0429037	6.7853	0.00919116	1
FGFBP2	83888	3.13492	4.0535	6.7278	0.00949214	1
CXorf38	159013	0.764652	5.3077	6.69108	0.00968967	1
PMEL	6490	-2.70787	0.519353	6.67792	0.00976143	1
USP28	57646	1.43762	3.85039	6.65802	0.00987106	1
SNORA69	26779	5.42152	-1.97656	6.62558	0.0100524	1
MAP4K3-DT	728730	1.6586	1.12233	6.60852	0.0101492	1
LINC01058	103724387	6.451	-1.55923	6.60842	0.0101498	1
HCST	10870	0.569712	7.31173	6.59771	0.010211	1
DOK4	55715	-2.00256	2.45708	6.57902	0.0103188	1
PKP2	5318	-2.83256	1.46221	6.56517	0.0103994	1
MATN1	4146	-3.46712	0.234464	6.56127	0.0104222	1
FGF17	8822	-5.13352	-1.38534	6.55905	0.0104352	1
USF1	7391	-0.964683	4.82455	6.53241	0.0105926	1
MCM3AP-AS1	114044	-2.49204	1.18534	6.52944	0.0106104	1
LOC729737	729737	-1.66135	1.42029	6.49978	0.0107888	1
LMNA	4000	-2.00168	9.76094	6.49205	0.0108358	1
PLCH2	9651	-1.13941	5.32119	6.48776	0.010862	1
ARHGEF9	23229	1.03724	3.8329	6.48393	0.0108854	1
PALD1	27143	6.52805	-0.801345	6.47585	0.010935	1
APOA5	116519	7.04922	-1.68541	6.46044	0.0110303	1
NHP2	55651	0.618259	6.51302	6.4517	0.0110846	1
HBB	3043	3.3729	7.7928	6.45012	0.0110945	1
PVRIG	79037	0.61104	6.21169	6.44961	0.0110977	1
ACBD7	414149	-5.20565	-1.86741	6.4383	0.0111686	1
CALCRL	10203	4.80305	-1.02509	6.43552	0.011186	1
2024-03-01	64757	-6.80008	-1.61866	6.41101	0.0113415	1
DIRAS2	54769	5.45623	-2.43089	6.40619	0.0113723	1
ZNF135	7694	5.58457	0.653553	6.40609	0.0113729	1
HBG1	3047	6.44601	0.0122884	6.39565	0.01144	1
PTPN20	26095	-3.03418	0.183229	6.39483	0.0114453	1
GRIN3B	116444	-6.19075	-1.88884	6.394	0.0114507	1
AK5	26289	0.763007	5.90475	6.38594	0.0115028	1
FREM3	166752	-4.28941	-1.23881	6.37614	0.0115665	1
PSAT1	29968	2.17878	2.40607	6.37202	0.0115934	1
TDRD1	56165	-5.09562	-1.22309	6.36793	0.0116201	1
IGHV3-21	28444	3.9493	-0.953732	6.34518	0.01177	1
CNTNAP2	26047	-5.80393	-0.521758	6.31979	0.0119398	1
MAL2	114569	5.75835	-1.24122	6.31246	0.0119892	1
TMEM150C	441027	-5.64823	-1.79996	6.30694	0.0120267	1
CHRNA9	55584	-5.75065	-1.10814	6.29889	0.0120814	1
IFI44	10561	0.73813	5.76735	6.28073	0.0122058	1
CYP2S1	29785	6.28806	-0.6084	6.2667	0.0123028	1
DCST1-AS1	100505666	-2.89612	-0.256543	6.25909	0.0123558	1
DMAC2	55101	0.608077	5.81233	6.25882	0.0123576	1
DUSP4	1846	-1.32156	6.82801	6.24484	0.0124556	1
SH3RF1	57630	-6.34541	-0.909545	6.24399	0.0124615	1
LRRN4	164312	-5.33866	-2.36802	6.24059	0.0124855	1
GRIN3A	116443	4.95396	-0.767278	6.21626	0.0126582	1
C17orf50	146853	-4.41507	-1.03301	6.21584	0.0126612	1
ADTRP	84830	0.820686	5.17952	6.21353	0.0126777	1
CTH	1491	-1.74516	3.55605	6.21266	0.012684	1
LMNTD2	256329	-1.23262	3.9702	6.20932	0.0127079	1
RPL34-AS1	285456	2.81931	-0.0305858	6.19556	0.0128071	1
PNP	4860	-1.06907	7.21713	6.18516	0.0128826	1
MCRIP1	348262	0.625827	5.54756	6.17347	0.012968	1
BBS10	79738	-3.33228	0.237715	6.17096	0.0129864	1
LSM7	51690	0.635375	5.8742	6.16179	0.0130539	1
LINC01686	284648	-5.26482	-1.53252	6.16156	0.0130556	1
SLC4A9	83697	8.05742	-0.565618	6.117	0.0133888	1
ARGFXP2	503640	5.74914	-1.75613	6.11406	0.0134111	1
PWWP3A	84939	0.929548	4.47572	6.10194	0.0135034	1
MARVELD2	153562	-7.46341	-1.14046	6.10049	0.0135144	1
OPLAH	26873	4.80563	0.710522	6.09874	0.0135279	1
NSUN7	79730	-3.97463	-0.758707	6.08835	0.0136076	1
KCNQ1	3784	-0.725898	6.18875	6.07655	0.0136988	1
RAD21-AS1	644660	4.85243	-2.00697	6.0689	0.0137582	1
UCHL1	7345	-6.079	-2.17206	6.0632	0.0138027	1
SAXO2	283726	3.81741	0.816098	6.05395	0.0138753	1
USP2	9099	-2.06979	1.48202	6.05217	0.0138893	1
COMMD9	29099	0.658036	5.46456	6.04766	0.0139247	1
CCDC47	57003	-0.847044	5.70864	6.03115	0.0140556	1
SH3D21	79729	-2.84061	0.789742	6.02384	0.0141139	1
BTBD11	121551	-0.978724	6.57532	5.99263	0.0143657	1
FBXO44	93611	0.680359	5.50491	5.98291	0.0144452	1
CRB1	23418	-3.02663	-0.463318	5.98165	0.0144555	1
SPON2	10417	1.67	2.6763	5.96327	0.0146069	1
WDR3	10885	-0.906598	4.76824	5.9604	0.0146307	1
MICA	100507436	1.02337	3.06675	5.96032	0.0146314	1
CDS1	1040	-2.82237	0.246989	5.95972	0.0146364	1
LINC01281	286442	2.42963	1.62933	5.95628	0.0146649	1
ZBTB7C	201501	6.47799	-2.02138	5.95252	0.0146962	1
CACNA2D2	9254	1.3818	2.39604	5.95118	0.0147075	1
CCR4	1233	-1.18125	6.18647	5.92424	0.0149339	1
LINC01238	102723927	-2.23506	-0.101166	5.92346	0.0149406	1
RPTOR	57521	-0.605132	5.05366	5.9227	0.014947	1
TMIGD2	126259	0.806147	5.5649	5.91056	0.0150504	1
IGHV3-19	28446	-3.93165	-2.25836	5.90848	0.0150682	1
ALG1L2	644974	4.6689	-1.53826	5.90813	0.0150712	1
PEX13	5194	1.1058	4.35254	5.88353	0.0152832	1
FLT1	2321	-3.13858	1.49886	5.88336	0.0152846	1
IDS	3423	-0.860744	8.73247	5.87858	0.0153261	1
CCDC144A	9720	-1.4927	2.30627	5.8724	0.01538	1
TAL2	6887	6.37622	-1.90441	5.8612	0.0154782	1
IL17B	27190	5.5555	-1.83578	5.85007	0.0155764	1
CASS4	57091	-1.1111	5.05863	5.84922	0.0155839	1
ZNF708	7562	0.862354	4.58316	5.8306	0.0157498	1
SLC38A3	10991	7.67765	-0.80192	5.81521	0.0158882	1
DBT	1629	1.00256	3.65228	5.79489	0.0160728	1
PNMA6A	84968	5.85793	-1.13115	5.78784	0.0161374	1
CTNNB1	1499	-0.938482	7.21018	5.78521	0.0161615	1
LINC00563	100861554	6.38256	-0.783458	5.78397	0.016173	1
SIPA1L1	26037	-0.592124	5.81044	5.77789	0.016229	1
TMEM69	51249	1.00244	3.72108	5.77478	0.0162578	1
HYKK	123688	1.42465	2.14624	5.77447	0.0162606	1
EVPL	2125	-5.42607	-0.663286	5.7719	0.0162844	1
ABO	28	-7.45207	1.0891	5.76637	0.0163357	1
NR1D2	9975	-0.842195	7.69263	5.7533	0.0164577	1
ALS2	57679	-1.41467	3.64973	5.75091	0.0164801	1
CPNE4	131034	-6.3793	-2.15399	5.74722	0.0165148	1
KLRC1	3821	-5.33336	-1.73818	5.73963	0.0165863	1
HCP5	10866	-0.659837	6.84961	5.73619	0.0166188	1
CCND1	595	-2.21666	1.34178	5.73606	0.01662	1
DLX4	1748	4.1862	-0.90715	5.72638	0.0167119	1
TRE-TTC1-2	100189333	3.91428	-2.00744	5.72441	0.0167307	1
LRFN2	57497	6.03801	-0.455822	5.72115	0.0167617	1
IL10RB-DT	100288432	-2.40631	0.0290805	5.6762	0.0171966	1
LINC00899	100271722	3.12	0.182936	5.67467	0.0172116	1
ZNF891	101060200	-1.33082	3.12289	5.66443	0.0173123	1
DKK4	27121	5.15694	-1.33984	5.66423	0.0173143	1
C5AR2	27202	-5.85592	-1.59041	5.65419	0.0174137	1
SPDYA	245711	-3.02223	-1.77873	5.65038	0.0174516	1
BROX	148362	0.768734	5.01282	5.64453	0.0175099	1
SLC16A9	220963	-5.81772	-1.83002	5.63189	0.0176366	1
GOLGA8O	728047	2.49024	-0.999728	5.62662	0.0176897	1
KLF3-AS1	79667	1.71294	1.83323	5.6254	0.017702	1
GNB3	2784	-4.65368	-1.62487	5.61621	0.0177951	1
ARHGEF10L	55160	6.08837	-0.783616	5.60378	0.0179218	1
RP9	6100	0.681594	4.59583	5.60368	0.0179228	1
GPR18	2841	0.937949	5.35978	5.60207	0.0179392	1
CPA5	93979	1.70503	3.90906	5.59058	0.0180573	1
ABCC2	1244	2.13985	2.69256	5.55092	0.018471	1
ARHGAP9	64333	-0.552456	8.341	5.54918	0.0184894	1
HYAL4	23553	5.853	-1.70449	5.5421	0.0185643	1
COL25A1	84570	-5.29649	-2.07984	5.52885	0.0187054	1
CHRM3	1131	-5.57429	-1.35901	5.52752	0.0187196	1
OVCH1	341350	-4.4845	-2.41046	5.51867	0.0188145	1
ADAP1	11033	1.20287	3.83387	5.5185	0.0188164	1
GCSHP3	100329109	-3.79122	-1.37196	5.51718	0.0188306	1
LPAR2	9170	-0.625024	6.576	5.51378	0.0188672	1
LOC102724297	102724297	4.77024	-1.71202	5.51253	0.0188807	1
KCNJ12	3768	4.56493	-1.06266	5.51109	0.0188962	1
CYP3A5	1577	-3.38636	-1.60464	5.49981	0.0190185	1
ACBD4	79777	0.683878	4.78825	5.49469	0.0190743	1
CIT	11113	3.46628	0.392584	5.48029	0.019232	1
RHPN1-AS1	78998	5.8666	-2.03488	5.46937	0.0193526	1
SEMA5A	9037	-1.72262	2.14711	5.4613	0.0194421	1
RGS11	8786	-5.80495	-1.82591	5.45253	0.01954	1
RPS27L	51065	0.573426	5.22517	5.4481	0.0195897	1
NMT2	9397	0.600027	5.85693	5.44442	0.019631	1
LINC02688	101927503	5.74068	-2.10156	5.43284	0.0197615	1
SNORA54	677833	-3.80118	-2.34797	5.42672	0.0198309	1
RASSF3	283349	0.878586	4.21726	5.42646	0.0198339	1
CD160	11126	4.33043	0.154479	5.41267	0.0199911	1
KIRREL2	84063	4.96314	-1.6943	5.41173	0.0200019	1
NLGN3	54413	-2.53573	0.772731	5.40969	0.0200253	1
MIR133A1HG	102723167	4.87698	-2.32637	5.40709	0.0200552	1
CAPN11	11131	-7.01732	0.0969688	5.4043	0.0200872	1
SBF2	81846	-1.1417	3.36373	5.39701	0.0201713	1
LINC01278	92249	0.770318	4.6606	5.39521	0.0201921	1
PTPRO	5800	2.33284	2.37576	5.38787	0.0202773	1
IGKV2D-28	28883	5.16234	-2.33432	5.38651	0.020293	1
GPER1	2852	-5.46703	-1.73433	5.38355	0.0203275	1
ZNF138	7697	0.864616	4.07738	5.37936	0.0203764	1
TRL-TAG3-1	100189032	3.88651	-2.62976	5.36801	0.0205094	1
PINLYP	390940	-3.82101	-0.955199	5.36316	0.0205665	1
MGC16275	85001	-2.14424	0.724684	5.36264	0.0205727	1
MAGI2-AS3	100505881	5.70881	-1.58688	5.35969	0.0206075	1
VIM	7431	-0.72919	9.21469	5.3459	0.020771	1
ZNF426	79088	1.00928	4.65602	5.34215	0.0208157	1
ACKR4	51554	5.12158	-2.31641	5.34039	0.0208368	1
MFAP4	4239	-6.05169	-1.98944	5.33919	0.0208511	1
CRY2	1408	-1.14474	7.1714	5.33811	0.0208641	1
TRAV9-1	28678	6.09556	-1.97973	5.33804	0.020865	1
LAIR2	3904	1.24869	2.52257	5.32503	0.0210213	1
HIST1H3E	8353	4.76685	-1.739	5.31698	0.0211186	1
C4orf3	401152	0.585337	6.94298	5.31407	0.0211539	1
MYLK4	340156	-2.74624	-0.16962	5.29018	0.021446	1
CSE1L-AS1	102723483	5.791	-1.88952	5.28986	0.02145	1
PAK6	56924	6.31291	-2.03931	5.2861	0.0214963	1
CELF3	11189	4.51374	-2.49381	5.28558	0.0215028	1
LOC101928592	101928592	-5.35698	-0.289683	5.28312	0.0215331	1
S1PR5	53637	2.6706	2.97942	5.28272	0.0215381	1
SYCP3	50511	3.72116	-1.92648	5.28117	0.0215573	1
GH1	2688	5.10442	-1.76923	5.27308	0.0216576	1
TMEM74B	55321	4.983	-1.27819	5.27164	0.0216755	1
LINC02145	401172	-6.32934	-1.2871	5.26748	0.0217275	1
C11orf45	219833	6.82365	-0.931938	5.25883	0.0218357	1
MRGPRD	116512	-4.32817	-1.57364	5.25668	0.0218626	1
LRRC8C	84230	-0.646943	7.37823	5.24409	0.0220215	1
MTUS2-AS1	100874107	-5.39837	-1.91236	5.24219	0.0220455	1
AJAP1	55966	-4.03498	-0.587318	5.23992	0.0220743	1
LOC101928053	101928053	2.4522	-0.242939	5.23511	0.0221354	1
UNC5A	90249	7.02242	-1.69816	5.22959	0.0222058	1
ZNF572	137209	4.96459	-0.315892	5.22919	0.0222108	1
IGFBPL1	347252	4.50768	-2.65233	5.21855	0.0223472	1
GZMM	3004	0.576041	6.1479	5.19296	0.0226786	1
ICE1	23379	-0.562485	5.71747	5.19269	0.0226821	1
SEC14L5	9717	5.47486	-1.35379	5.18896	0.0227308	1
NFYA	4800	-0.786817	5.71312	5.17743	0.0228821	1
ST20-AS1	283687	1.39304	1.67001	5.16776	0.0230099	1
IFIT2	3433	1.04168	4.97216	5.16582	0.0230355	1
LOC105379282	105379282	-4.10036	-1.55538	5.15973	0.0231165	1
NPTXR	23467	-1.36884	2.77168	5.15747	0.0231466	1
SLC35D1	23169	-0.790193	4.70028	5.15631	0.023162	1
FAM53B	9679	1.17029	5.22936	5.15134	0.0232284	1
KDM6A	7403	0.752777	6.61038	5.1474	0.0232812	1
GS1-279B7.1	100288079	-5.39665	-2.40331	5.14586	0.0233019	1
SIMC1	375484	-0.814627	4.64904	5.14127	0.0233636	1
ACSM1	116285	3.44369	-0.180917	5.13929	0.0233902	1
SPATA9	83890	-5.17338	-1.83011	5.13113	0.0235004	1
ATP5MPL	9556	0.476918	6.63979	5.12647	0.0235635	1
EEF2K	29904	-1.056	3.60313	5.1225	0.0236176	1
TEC	7006	-1.44995	2.55366	5.11091	0.0237758	1
PATJ	10207	-0.640835	6.41309	5.1061	0.0238418	1
KCNMA1	3778	-6.20457	-1.83973	5.10254	0.0238909	1
SLC9A7	84679	-1.58412	2.85259	5.10177	0.0239014	1
SERF2	10169	0.439972	7.95255	5.09996	0.0239264	1
CD3G	917	0.51304	7.70717	5.09894	0.0239405	1
LOC646762	646762	-5.42754	-0.637237	5.09421	0.0240059	1
EIF4EBP1	1978	0.901801	3.52218	5.09083	0.0240527	1
DBN1	1627	3.22751	0.8816	5.0858	0.0241226	1
CEP295NL	100653515	4.65557	-1.23554	5.07495	0.024274	1
PABPN1L	390748	-4.36696	-2.25538	5.06568	0.0244041	1
CCDC154	645811	-2.30525	0.622984	5.05303	0.0245829	1
GPR156	165829	-5.15883	-1.2586	5.05215	0.0245954	1
ZXDA	7789	-0.860323	4.33272	5.04947	0.0246334	1
HEPHL1	341208	-5.8603	-2.19059	5.04794	0.0246553	1
ELMSAN1	91748	-0.65356	6.28094	5.04402	0.0247111	1
TFRC	7037	-0.742551	7.01441	5.03629	0.0248216	1
FAM238C	387644	-5.11868	-1.61656	5.0335	0.0248617	1
ZDHHC8P1	150244	6.85299	-1.60172	5.02999	0.024912	1
RBM44	375316	-2.51396	0.228517	5.02291	0.0250141	1
DBI	1622	0.505972	6.40038	5.00775	0.025234	1
HBD	3045	1.92806	2.30039	5.0068	0.025248	1
ENPP1	5167	-5.77461	-1.68222	4.99922	0.0253587	1
C16orf74	404550	-1.55397	2.11508	4.99702	0.025391	1
CXCL10	3627	5.80174	-1.91591	4.99495	0.0254214	1
HDAC4	9759	-0.584742	5.47116	4.98613	0.0255513	1
TRBV6-6	28601	0.838122	4.41371	4.95661	0.0259912	1
SELENOW	6415	0.474881	6.60895	4.94926	0.0261019	1
SEC1P	653677	4.32234	-1.01515	4.94429	0.0261771	1
OSBPL10	114884	-3.30321	-0.507711	4.94023	0.0262386	1
SSC4D	136853	-3.6038	-0.18961	4.93182	0.0263666	1
ACTL7B	10880	-5.49673	-2.20953	4.93095	0.0263798	1
CCL4	6351	2.95263	5.16226	4.93026	0.0263903	1
C11orf49	79096	0.76761	4.07947	4.92755	0.0264318	1
RPL13P5	283345	1.93762	0.855039	4.92735	0.0264348	1
GCSAML	148823	-4.49719	-2.13628	4.92314	0.0264994	1
NR2E3	10002	-3.94115	-2.53912	4.92042	0.026541	1
TTTY10	246119	-4.12537	-2.08594	4.91718	0.0265909	1
ZNF157	7712	-5.29542	-0.514928	4.91682	0.0265964	1
C5orf63	401207	1.25125	2.81615	4.9168	0.0265967	1
SLC1A7	6512	7.51955	-1.15533	4.91281	0.0266583	1
KCNE2	9992	-5.36256	-2.02324	4.90672	0.0267524	1
MORC4	79710	-0.972112	4.11447	4.90625	0.0267597	1
ZNF542P	147947	1.77074	2.84001	4.90386	0.0267967	1
RAB11FIP1	80223	-0.916675	5.96162	4.90163	0.0268314	1
IGLV5-37	28783	-6.94593	-1.85024	4.89656	0.0269103	1
UBE3C	9690	-0.695426	6.2364	4.8881	0.0270424	1
DUXAP8	503637	-4.67733	-1.87415	4.88505	0.0270902	1
AMN	81693	1.8409	1.59447	4.88468	0.0270961	1
LOC100506679	100506679	5.2858	-1.95238	4.87756	0.0272081	1
RYK	6259	-0.673685	5.24647	4.86769	0.027364	1
GCC1	79571	-0.663282	6.4092	4.86652	0.0273827	1
LOC101929140	101929140	3.65672	-0.784076	4.85929	0.0274977	1
GPD1	2819	-5.73222	-1.95583	4.85879	0.0275056	1
SLCO4C1	353189	5.7995	-0.91803	4.84409	0.0277411	1
B3GAT1	27087	3.91514	-1.96223	4.84052	0.0277986	1
LINC00221	338005	6.05958	-2.15184	4.83792	0.0278405	1
GFI1	2672	0.97608	4.75738	4.83605	0.0278707	1
TRBV12-4	28576	0.947831	4.70846	4.83568	0.0278767	1
ZNF165	7718	-0.877037	5.12687	4.8256	0.0280401	1
KIAA0040	9674	0.812009	6.27121	4.82557	0.0280407	1
LOC100128288	100128288	4.97291	-1.33013	4.82531	0.0280448	1
SSBP3	23648	0.834545	3.18995	4.82257	0.0280894	1
EGFL6	25975	-5.38261	-2.45167	4.81794	0.028165	1
SREBF1	6720	0.556546	7.10171	4.80871	0.0283162	1
LOC105378950	105378950	-6.0617	-2.20945	4.80476	0.0283812	1
C20orf203	284805	4.45818	-1.61921	4.80338	0.028404	1
LOC100507387	100507387	-2.46936	0.232717	4.80062	0.0284496	1
HINT2	84681	0.594923	4.71306	4.79832	0.0284875	1
ATP5MD	84833	0.504804	5.68593	4.79709	0.0285078	1
CX3CR1	1524	3.38113	3.77306	4.79554	0.0285336	1
LOC105375433	105375433	-3.63159	-1.5184	4.78809	0.0286571	1
IVNS1ABP	10625	-0.801201	7.70946	4.78252	0.02875	1
RNF212	285498	1.426	3.54011	4.77612	0.0288571	1
PSORS1C3	100130889	-5.95533	-1.96849	4.77524	0.0288719	1
ACTN1-AS1	161159	5.66519	-1.96072	4.77054	0.0289508	1
TTC28	23331	-2.42325	1.25362	4.76224	0.0290907	1
CPEB4	80315	-1.06879	3.5494	4.75543	0.029206	1
NLGN4X	57502	-4.57676	-2.12976	4.75138	0.0292749	1
SOX18	54345	6.61822	-1.7706	4.74266	0.0294235	1
REXO4	57109	0.605654	5.14375	4.74178	0.0294385	1
GDPD5	81544	-0.931792	6.20224	4.74126	0.0294476	1
IGFLR1	79713	0.469732	6.42786	4.73944	0.0294787	1
SUGCT	79783	-2.63457	0.15877	4.73795	0.0295043	1
NEURL2	140825	-2.42725	0.424872	4.73795	0.0295043	1
ARG2	384	-1.32359	3.09646	4.73643	0.0295303	1
TP53TG1	11257	0.668064	4.86999	4.73455	0.0295626	1
MPV17L	255027	-4.50913	-2.58164	4.73351	0.0295804	1
MAGI1	9223	-4.61371	-2.11629	4.72768	0.0296809	1
CRYBB1	1414	3.20233	-2.58285	4.72712	0.0296905	1
COX5B	1329	0.42982	7.40191	4.72628	0.029705	1
MYCN	4613	6.74924	-1.47471	4.72612	0.0297078	1
RNF152	220441	-5.27731	-1.60167	4.72582	0.0297131	1
SERTAD3	29946	0.899099	4.37764	4.72339	0.029755	1
MSS51	118490	3.05329	0.175135	4.72144	0.0297888	1
DRC1	92749	-6.07999	-2.0353	4.71994	0.0298149	1
TARP	445347	1.39769	3.46095	4.71831	0.0298431	1
EGF	1950	5.96905	-1.77024	4.71429	0.029913	1
NOMO1	23420	-0.616307	6.87475	4.70523	0.0300709	1
ATP2C2	9914	-3.68527	-1.18722	4.70425	0.0300881	1
RCOR1	23186	-0.870135	3.49396	4.70322	0.0301062	1
SLC5A11	115584	-5.18619	-1.37546	4.70018	0.0301594	1
ADH5	128	0.525187	5.88689	4.69542	0.0302431	1
TRA-TGC3-1	100189280	-3.85466	-2.1826	4.69355	0.030276	1
TRAV4	28689	1.00489	3.92462	4.69341	0.0302785	1
GPR182	11318	5.29264	-2.40371	4.69261	0.0302925	1
IRF7	3665	0.621412	6.65576	4.68938	0.0303496	1
ABCF3	55324	-0.552834	6.51817	4.68454	0.0304352	1
ECM1	1893	-5.37042	-1.60114	4.68141	0.0304908	1
PDZD3	79849	-4.93706	-2.18181	4.67633	0.0305809	1
FUOM	282969	0.863474	3.47064	4.67356	0.0306304	1
RNF19B	127544	-0.937081	5.78739	4.67228	0.0306532	1
MST1	4485	-1.70706	2.06046	4.67168	0.030664	1
LINC00926	283663	-2.78369	-0.0879404	4.66623	0.0307613	1
SLC7A1	6541	-0.921916	4.72565	4.66266	0.0308253	1
PLEKHA6	22874	-4.34301	0.433759	4.65917	0.0308881	1
TCAP	8557	-2.12532	0.174287	4.65787	0.0309115	1
AP2A1	160	0.718565	4.33284	4.65635	0.030939	1
ZNF101	94039	0.822031	6.33233	4.65449	0.0309724	1
PURB	5814	-0.756361	5.61664	4.65252	0.0310081	1
CLCN2	1181	-1.386	2.28962	4.65202	0.0310171	1
BICC1	80114	-5.53675	-2.46449	4.63842	0.0312637	1
PKIG	11142	-1.67307	1.63675	4.63547	0.0313175	1
CFAP161	161502	-5.84152	-1.4836	4.63438	0.0313375	1
SNRPE	6635	0.52954	5.16363	4.63336	0.0313561	1
APOBEC3C	27350	0.72228	6.16261	4.6311	0.0313974	1
GRM3	2913	5.2661	-2.02449	4.62581	0.0314944	1
ABHD17A	81926	0.454344	7.22662	4.62537	0.0315025	1
LOC728739	728739	3.2068	-1.05359	4.62106	0.0315817	1
TNN	63923	-5.48848	-2.48522	4.61791	0.0316398	1
LOC101929141	101929141	-1.3638	2.00005	4.61328	0.0317253	1
NBPF6	653149	-4.70316	-1.80994	4.60373	0.0319026	1
CLASP2	23122	-0.63776	4.72212	4.60267	0.0319222	1
VAV3	10451	-1.13371	3.67186	4.60044	0.0319637	1
UBLCP1	134510	0.604797	5.5806	4.59578	0.0320508	1
IGHV1-2	28474	-3.00512	0.22692	4.59574	0.0320514	1
HCFC2	29915	0.690956	4.53639	4.59094	0.0321414	1
FAAH2	158584	0.651236	5.10229	4.58904	0.0321771	1
ALKBH8	91801	-0.830197	3.80663	4.58819	0.032193	1
GNRHR	2798	-4.39374	-1.31372	4.58344	0.0322824	1
C11orf91	100131378	-3.25219	-2.18045	4.57651	0.0324131	1
ARF4	378	-0.73462	6.83358	4.56995	0.0325376	1
LOC100506606	100506606	2.63066	0.839656	4.56137	0.032701	1
CCIN	881	-5.07004	-1.05112	4.55962	0.0327343	1
PATL2	197135	0.838324	5.55338	4.55559	0.0328115	1
RAB40A	142684	5.11904	-2.39178	4.54946	0.0329292	1
MYBPC3	4607	-5.39684	-2.08038	4.54365	0.0330411	1
MPLKIP	136647	0.758317	4.05491	4.53984	0.0331147	1
MDGA1	266727	-2.32627	2.24292	4.52763	0.0333517	1
C12orf42	374470	1.14948	3.07125	4.51498	0.0335993	1
HLA-DOB	3112	-1.90002	1.60314	4.51497	0.0335996	1
BIN3-IT1	80094	-2.59679	0.291948	4.50931	0.0337109	1
FICD	11153	-1.30308	3.0782	4.50813	0.0337341	1
TOMM40L	84134	1.09962	3.21777	4.50441	0.0338075	1
ADGRG1	9289	2.76509	4.10783	4.50087	0.0338776	1
CLIC6	54102	-4.95805	-2.25209	4.5	0.0338948	1
C14orf132	56967	-2.09995	2.84327	4.49964	0.0339021	1
KIF1BP	26128	-0.972328	3.74539	4.49931	0.0339085	1
LINC01480	101927931	-3.40863	-1.19805	4.4979	0.0339365	1
PRICKLE1	144165	6.27076	-1.18319	4.49757	0.033943	1
FRMPD3	84443	5.51794	-1.66931	4.4971	0.0339525	1
LINC00431	104355135	-1.95371	-0.90925	4.48904	0.0341127	1
USP8	9101	-0.544148	5.86313	4.48458	0.034202	1
RUNDC3B	154661	-3.7505	-0.601575	4.48349	0.0342238	1
MUC3A	4584	6.5622	-1.95138	4.48121	0.0342694	1
TMC3	342125	-4.79476	-2.30907	4.47503	0.0343936	1
ATL1	51062	2.08715	1.8909	4.47023	0.0344903	1
ZBED2	79413	-2.784	-0.0168084	4.46947	0.0345056	1
SNORD103B	692235	2.87265	-1.58502	4.46473	0.0346016	1
VAMP2	6844	0.409182	7.79866	4.46029	0.0346916	1
PLD1	5337	-6.65295	-0.78025	4.45814	0.0347353	1
ZCCHC12	170261	4.47454	-1.48107	4.45772	0.0347439	1
SWAP70	23075	-1.77796	3.54331	4.45735	0.0347514	1
C5orf56	441108	0.671328	5.07839	4.45441	0.0348113	1
GFM1	85476	-0.575568	5.367	4.44265	0.0350519	1
SLC22A13	9390	5.78162	-2.22485	4.44208	0.0350636	1
TAL1	6886	4.22939	-1.14799	4.43785	0.0351504	1
ZDHHC11	79844	-1.77703	1.69907	4.43772	0.0351532	1
PIK3CD-AS2	101929074	-2.85525	-0.953224	4.42947	0.0353235	1
TGIF2	60436	-0.747616	5.74562	4.426	0.0353954	1
LINC01990	101929607	-4.93039	-2.57933	4.42348	0.0354477	1
DISP2	85455	4.52784	-0.625339	4.42175	0.0354836	1
LOC101929578	101929578	-4.63924	-2.57882	4.41864	0.0355483	1
IL9R	3581	-2.41666	1.5169	4.41718	0.0355788	1
SERPINB9	5272	-0.691575	5.96	4.41264	0.0356737	1
STK36	27148	0.935766	4.25484	4.40798	0.0357711	1
LIPT2	387787	1.17547	3.60496	4.40551	0.035823	1
TRPM3	80036	-6.67403	-2.03292	4.39872	0.0359659	1
CASC15	401237	-4.57406	-0.708873	4.39857	0.0359691	1
MSX1	4487	-4.85349	-2.47097	4.39236	0.0361002	1
TRMT112	51504	0.478967	6.65341	4.39086	0.0361322	1
LOC100996664	100996664	5.11453	-1.69314	4.3906	0.0361376	1
ARHGEF38	54848	3.45088	-2.38841	4.38704	0.036213	1
CDKN2AIPNL	91368	0.698083	4.38606	4.37723	0.036422	1
FAM122C	159091	-0.688735	4.46478	4.37388	0.0364938	1
ADGRG6	57211	5.53259	-1.8325	4.37339	0.0365043	1
SGK2	10110	4.85122	-0.395262	4.37222	0.0365293	1
FKBP14	55033	-1.59926	1.69433	4.36546	0.0366745	1
EIF6	3692	0.461746	6.50636	4.35456	0.03691	1
UBE2L3	7332	0.441274	6.88644	4.34944	0.0370211	1
HMGCS1	3157	-1.00743	4.71099	4.34238	0.0371748	1
PRH1	5554	3.40651	-1.8833	4.34175	0.0371887	1
FAM30A	9834	4.84096	-1.94631	4.34123	0.0372	1
LOC105372731	105372731	-3.49067	-1.91277	4.33899	0.037249	1
BAAT	570	7.00133	-1.20952	4.33648	0.037304	1
MIR7107	102465665	3.54622	-2.7245	4.32883	0.0374721	1
ABHD14A	25864	0.55871	4.99595	4.32644	0.0375247	1
SLC9A7P1	121456	-5.43262	-2.46585	4.32607	0.0375329	1
ADCY3	109	-0.746704	5.01732	4.32284	0.0376041	1
LRRC3C	100505591	-3.86613	-1.79208	4.31722	0.0377286	1
CDRT1	374286	-1.74298	0.509267	4.31647	0.0377451	1
C4BPB	725	-3.3044	0.0405422	4.31507	0.0377762	1
SNORA70B	100124537	-4.10027	-2.16916	4.31417	0.0377963	1
FAM91A1	157769	-0.891474	4.48301	4.30859	0.0379203	1
RSPH10B	222967	-2.49964	-1.03648	4.30831	0.0379266	1
NCOA3	8202	-0.614637	7.30224	4.30475	0.0380061	1
LOC101927730	101927730	-2.45726	-0.894416	4.30363	0.0380312	1
MCL1	4170	-0.905987	9.77964	4.30219	0.0380634	1
LOC105378994	105378994	3.34512	-1.77192	4.29582	0.0382062	1
EREG	2069	-4.19032	-0.387206	4.29414	0.0382439	1
LINC00963	100506190	-0.860138	5.08717	4.29288	0.0382724	1
PPP1R3E	90673	1.12065	3.92548	4.28639	0.0384187	1
BOK	666	-4.81397	-1.65058	4.28478	0.0384551	1
TCL1B	9623	5.65542	-1.75916	4.27924	0.0385806	1
ACTR10	55860	0.515079	5.51289	4.27892	0.038588	1
LOC105376114	105376114	2.63131	-0.0279928	4.27781	0.038613	1
GOLT1A	127845	-3.84655	-1.16418	4.27502	0.0386766	1
ZNF174	7727	0.924632	3.34356	4.27314	0.0387194	1
CXorf40A	91966	-1.05712	6.3605	4.26894	0.0388151	1
ITGA10	8515	2.79658	0.927309	4.26762	0.0388453	1
TRDC	28526	1.28426	3.16765	4.26116	0.0389932	1
LOC101927571	101927571	3.45473	-2.83105	4.25238	0.0391954	1
SCAT1	101928710	-2.62961	0.30205	4.25063	0.0392358	1
ITGA11	22801	3.6982	0.237201	4.24343	0.0394024	1
SAMD11	148398	-3.49513	-1.88588	4.24193	0.0394373	1
EFCAB8	388795	3.92101	-0.429563	4.23916	0.0395018	1
LAMTOR4	389541	0.418706	7.39617	4.23877	0.0395107	1
CHRNA6	8973	-3.65284	-0.636061	4.23655	0.0395625	1
PTPRK	5796	2.59768	0.345151	4.23507	0.039597	1
OCIAD2	132299	0.445928	6.66652	4.23407	0.0396203	1
RCAN2	10231	5.46935	-1.32281	4.23337	0.0396366	1
IQCD	115811	3.48924	1.41554	4.23312	0.0396426	1
EMP1	2012	-1.99231	3.75979	4.22822	0.0397572	1
ZCCHC9	84240	0.81236	3.78878	4.22786	0.0397655	1
FAM76A	199870	-0.639862	3.83882	4.22538	0.0398236	1
ADGRE2	30817	-0.73003	4.76883	4.22453	0.0398436	1
KLRG1	10219	1.05925	4.34912	4.22077	0.0399322	1
CXXC5	51523	-1.67181	1.35972	4.21884	0.0399775	1
SZT2	23334	-0.893544	5.31826	4.21763	0.040006	1
BCL2L1	598	0.85848	3.9614	4.20997	0.040187	1
RAET1L	154064	-2.11321	-0.0540213	4.20506	0.0403035	1
KLHL13	90293	4.77309	-0.558256	4.19474	0.0405496	1
ZFP36L1	677	0.497885	7.17095	4.18918	0.0406827	1
DUOXA1	90527	-5.3306	-1.58879	4.18736	0.0407266	1
MIR3155A	100422989	-3.5587	-2.69948	4.18561	0.0407685	1
METTL5	29081	0.487293	5.56047	4.18045	0.0408928	1
CXCL1	2919	-5.41636	-2.09538	4.18036	0.040895	1
LCA5	167691	4.87722	-1.75941	4.17882	0.0409322	1
RGCC	28984	-1.29859	10.0687	4.17821	0.040947	1
ZNF284	342909	-2.76264	0.616055	4.17759	0.0409619	1
SLC25A34	284723	2.18126	0.6786	4.17701	0.0409759	1
LYAR	55646	0.657982	4.86703	4.1753	0.0410173	1
DSC2	1824	5.74342	-2.24143	4.17519	0.04102	1
WDR92	116143	1.29558	2.69584	4.1751	0.0410222	1
MIR933	100126350	-3.01271	-1.84322	4.17462	0.0410338	1
SIN3A	25942	-0.483224	5.97681	4.17355	0.0410597	1
MIR571	693156	-3.80411	-2.39103	4.17291	0.0410752	1
SFR1	119392	0.984845	2.45087	4.171	0.0411216	1
ANKRD22	118932	3.74009	-1.00991	4.16923	0.0411644	1
FAM153B	202134	-1.44353	2.35266	4.16386	0.0412951	1
DMAC1	90871	0.672869	4.61343	4.16086	0.0413685	1
BNIPL	149428	-3.08247	-0.518669	4.15461	0.0415213	1
BAIAP3	8938	-1.57013	3.74527	4.14729	0.0417012	1
SEC24B-AS1	100533182	1.65672	0.529776	4.1396	0.0418911	1
NFKB1	4790	-0.639816	7.98188	4.13905	0.0419046	1
TMC5	79838	-4.79279	-1.88947	4.13524	0.0419991	1
POMT2	29954	-1.13653	2.65405	4.13075	0.0421107	1
ZNF487	642819	-1.03644	2.49577	4.12899	0.0421544	1
NEMP1	23306	0.910139	3.27598	4.12335	0.0422953	1
ZMYM1	79830	1.04397	3.73637	4.12168	0.042337	1
RASGEF1B	153020	-1.6999	7.04506	4.11819	0.0424245	1
MAFB	9935	-1.90557	2.09832	4.1118	0.042585	1
IGKV3-15	28913	-2.67033	0.0714521	4.10942	0.0426449	1
AQP8	343	3.49419	-0.722563	4.10663	0.0427153	1
INSM2	84684	4.69886	-1.83022	4.10456	0.0427676	1
OCA2	4948	-6.45931	-1.49142	4.10439	0.0427719	1
CPXM1	56265	-5.67873	-0.623114	4.09893	0.0429105	1
GPR37L1	9283	-5.02423	-1.92884	4.09794	0.0429355	1
KRT18P55	284085	-5.94521	-2.12377	4.09757	0.0429449	1
MORC1	27136	6.11837	-2.10315	4.09744	0.0429483	1
LOC101928841	101928841	-5.50672	-2.11251	4.09647	0.042973	1
PEX10	5192	0.812285	3.3708	4.09147	0.0431	1
ZNF724	440519	1.94211	0.0451091	4.08872	0.0431703	1
CENPX	201254	0.582269	5.12689	4.08643	0.0432287	1
MT1IP	644314	3.72824	-2.62635	4.08597	0.0432406	1
C2orf27B	408029	-3.87059	-2.08588	4.08262	0.0433265	1
NUAK1	9891	5.10301	-2.53715	4.08224	0.0433363	1
USP27X	389856	1.67233	1.01019	4.07891	0.0434217	1
MUC8	100129528	4.66031	0.0734313	4.07661	0.0434809	1
TTC19	54902	-0.530894	6.46751	4.07337	0.0435643	1
CHMP4A	29082	0.621879	5.87144	4.07183	0.0436041	1
EPOR	2057	-0.819029	4.59449	4.06945	0.0436655	1
LRIG2	9860	-0.715691	4.95061	4.06935	0.0436682	1
SIRPD	128646	-4.08747	-1.53311	4.06885	0.0436809	1
FAM95B1	100133036	3.4481	-2.72597	4.06838	0.0436933	1
RIPOR3	140876	-1.351	1.38907	4.06716	0.0437246	1
TWISTNB	221830	-0.777572	6.14427	4.06663	0.0437385	1
LINC01119	100134259	-5.70663	-1.66379	4.06583	0.0437592	1
FLJ40194	124871	5.00163	-2.49518	4.05901	0.0439361	1
LINC01146	283587	-3.61501	-1.86511	4.05891	0.0439389	1
LOC100996643	100996643	-3.23214	-2.77621	4.05754	0.0439746	1
LOC100996318	100996318	3.67822	-2.70184	4.05346	0.0440808	1
GZMA	3001	1.52164	5.36582	4.05168	0.0441273	1
PCDHB5	26167	-4.67998	-1.40791	4.05067	0.0441538	1
SLC22A5	6584	0.868561	3.03056	4.05022	0.0441657	1
AK7	122481	5.20629	-1.75414	4.04895	0.0441988	1
SLC7A5	8140	-1.40563	7.42246	4.04852	0.0442102	1
KCNK1	3775	-3.09962	-1.22211	4.0438	0.0443339	1
P3H3	10536	-2.01709	2.50002	4.04274	0.0443617	1
RNASE3	6037	-3.31784	-2.55845	4.04002	0.0444334	1
CCDC173	129881	-1.61446	1.03956	4.03993	0.0444356	1
SLITRK4	139065	6.50784	-1.64158	4.02865	0.0447338	1
PSMD6-AS2	100507062	-1.06233	3.28623	4.02827	0.0447438	1
SMAD6	4091	3.65268	-1.46668	4.02671	0.0447853	1
ZNF649-AS1	101928571	3.49912	-2.3913	4.02534	0.0448216	1
NME6	10201	0.676296	4.87728	4.02533	0.044822	1
LOC102723385	102723385	3.49757	-1.87299	4.02375	0.0448638	1
EGOT	100126791	-2.68294	-1.38664	4.02111	0.0449341	1
LHFPL2	10184	-2.98441	-0.0990178	4.0188	0.0449957	1
CCDC96	257236	1.57342	2.05	4.01848	0.0450043	1
HIGD2A	192286	0.437853	6.31787	4.01802	0.0450166	1
ZNF503-AS1	253264	-4.93786	-2.43063	4.01609	0.045068	1
HIC2	23119	-1.07286	3.70516	4.01562	0.0450808	1
LYPD2	137797	5.46245	-2.06837	4.01502	0.0450968	1
EFCC1	79825	3.51785	0.5995	4.01276	0.0451572	1
SFTPD	6441	-5.86339	-1.97785	4.01128	0.0451968	1
PPIP5K2	23262	-0.564791	5.30934	4.00863	0.045268	1
CMKLR1	1240	4.01786	-0.43763	4.00695	0.0453132	1
MRPS14	63931	0.652104	4.4008	4.00394	0.0453941	1
ADGRE4P	326342	-2.14812	1.9886	4.00095	0.0454747	1
BISPR	105221694	0.841103	4.16987	4.00012	0.0454969	1
SNHG9	735301	0.788628	4.01681	3.9965	0.0455949	1
MYADM	91663	-1.29138	9.25929	3.99576	0.0456148	1
DUPD1	338599	-3.86325	-2.70194	3.99173	0.045724	1
HPR	3250	4.56785	-2.02774	3.99121	0.0457383	1
LOC101929798	101929798	-4.14	-1.87535	3.99013	0.0457677	1
BAALC-AS1	100499183	-4.93228	-2.6236	3.98956	0.0457831	1
SNORD116-21	100033432	-4.45038	-2.2726	3.98711	0.0458496	1
MIR3679	100500878	3.67808	-1.95389	3.9869	0.0458555	1
VPS37A	137492	-0.894361	4.36854	3.98254	0.0459741	1
TRADD	8717	0.507904	7.39743	3.98221	0.0459832	1
FAM81A	145773	-4.09828	-2.18081	3.97719	0.0461204	1
SERPINE3	647174	5.97115	-1.9416	3.97711	0.0461225	1
LINC00501	100820709	3.93319	-2.51449	3.97108	0.046288	1
SLC18A2	6571	-1.30099	1.60697	3.9608	0.0465716	1
C2orf27A	29798	-1.40494	1.17562	3.96011	0.0465907	1
OTUB2	78990	1.52199	1.67556	3.95452	0.0467457	1
SFTPB	6439	5.19367	-2.35308	3.95282	0.0467929	1
FAM81B	153643	-4.87196	-1.91539	3.95136	0.0468335	1
PRKX	5613	0.467432	6.96862	3.9512	0.0468378	1
STPG4	285051	-5.02403	-2.47188	3.94785	0.0469312	1
MLF1	4291	-1.98094	4.44114	3.94275	0.0470736	1
TPPP	11076	-1.89337	4.30773	3.93998	0.0471514	1
SLC4A1	6521	5.4428	-0.133239	3.93983	0.0471555	1
GNAZ	2781	-2.53764	0.693685	3.93848	0.0471935	1
SLC30A3	7781	-5.44555	-2.25379	3.93825	0.0471999	1
ARHGEF10	9639	-2.1933	1.44141	3.93592	0.0472652	1
HIPK1	204851	-0.770269	6.91978	3.93588	0.0472664	1
CHEK2	11200	1.17845	2.46313	3.93564	0.0472732	1
LINC01801	400685	-2.93331	0.856824	3.93482	0.0472963	1
GOLGA8T	653075	-2.18723	-1.32026	3.93158	0.0473875	1
KLHL12	59349	-0.568116	5.75343	3.92844	0.0474758	1
HECW1	23072	-6.33866	-2.18678	3.92768	0.0474975	1
F11R	50848	-0.703391	5.56339	3.92501	0.047573	1
PKDCC	91461	-5.2151	-2.48845	3.92402	0.047601	1
HSFX4	101927685	-2.09783	1.0877	3.92373	0.0476092	1
CDHR1	92211	-3.85611	-1.03218	3.92033	0.0477056	1
KCTD16	57528	2.80363	-1.12066	3.9191	0.0477403	1
DLL4	54567	4.86429	-2.31287	3.91824	0.0477647	1
TTN	7273	-1.18303	6.40414	3.9125	0.0479283	1
LOC101927830	101927830	3.25024	-1.94759	3.91026	0.0479921	1
LEAP2	116842	1.86781	0.505969	3.90636	0.0481036	1
ZNF778	197320	1.064	3.20235	3.90567	0.0481234	1
PIGC	5279	0.532858	6.15907	3.90462	0.0481535	1
PIGM	93183	-0.962501	3.43733	3.90309	0.0481975	1
LOC101929089	101929089	-2.82953	-1.78103	3.90251	0.048214	1
SLC11A2	4891	-0.602324	5.78322	3.9019	0.0482316	1
TAS2R60	338398	4.01102	-1.80469	3.89605	0.0483998	1
LINC00470	56651	-4.91758	-2.2592	3.89194	0.0485182	1
LOC105370849	105370849	-6.20688	-2.22329	3.88713	0.0486576	1
C11orf65	160140	-2.70166	-0.445511	3.88657	0.0486738	1
NUCB2	4925	0.465182	6.56669	3.88644	0.0486776	1
NOP10	55505	0.433425	6.02196	3.88642	0.048678	1
GID4	79018	1.02336	3.14229	3.88487	0.0487229	1
SLC12A8	84561	5.14303	-2.25571	3.88372	0.0487563	1
PALM3	342979	-4.90539	-2.51567	3.88195	0.0488078	1
SERPINC1	462	5.95945	-1.81495	3.88124	0.0488286	1
UNC5B	219699	-5.57003	-1.53049	3.88117	0.0488304	1
CISD3	284106	0.802496	4.20637	3.87806	0.0489212	1
SLC49A4	84925	-0.862239	3.42792	3.87761	0.0489342	1
MIR3127	100422928	-3.58465	-2.75141	3.87723	0.0489452	1
ACTG1P20	644961	-1.08398	4.37038	3.87689	0.048955	1
B3GNT3	10331	-4.909	-1.90347	3.87474	0.049018	1
RERE-AS1	102724552	1.52712	0.884217	3.86778	0.0492217	1
GPR141	353345	4.08538	-0.800157	3.86345	0.0493487	1
TP53BP1	7158	-0.547691	5.51918	3.86259	0.049374	1
LINC00907	284260	-4.34496	-2.7018	3.86153	0.0494054	1
RNF168	165918	-0.578852	6.44908	3.86064	0.0494316	1
TMC4	147798	2.15858	0.0655055	3.85995	0.0494517	1
KIR2DL3	3804	6.1951	-1.54778	3.85613	0.0495645	1
MCAT	27349	-0.872487	3.83979	3.85539	0.0495864	1
SLC10A4	201780	-4.26975	-1.86173	3.85287	0.0496611	1
WNT3	7473	-5.26765	-1.99449	3.85259	0.0496691	1
ANKRD18DP	348840	-4.58	-2.19639	3.84962	0.0497573	1
SLC26A1	10861	0.870683	2.95211	3.84742	0.0498224	1
ADAMTSL5	339366	0.856804	3.97419	3.84578	0.0498714	1
DPH6-DT	100507466	5.12162	-2.13524	3.84541	0.0498824	1
ARL5B	221079	-0.98649	4.30002	3.84416	0.0499196	1
CASTOR3	352954	0.939485	3.65487	3.8401	0.0500404	1
ST7-AS2	93654	-3.52467	-2.57776	3.83748	0.0501188	1
NDUFB2-AS1	100134713	1.30815	1.49034	3.83708	0.0501306	1
SURF6	6838	0.611222	4.72579	3.8369	0.0501362	1
SLIT1	6585	-3.96007	-0.585534	3.83207	0.0502809	1
GPR35	2859	-0.956325	3.48732	3.82854	0.0503867	1
PLK4	10733	1.17321	2.07378	3.8263	0.0504541	1
INAVA	55765	-5.23477	-2.12827	3.82603	0.0504625	1
PXDN	7837	-4.22082	0.125697	3.82602	0.0504625	1
EPC2	26122	-0.735201	4.36502	3.82565	0.0504737	1
LTB	4050	0.549364	9.77022	3.8252	0.0504874	1
VSIG4	11326	-4.03746	0.481442	3.82468	0.0505031	1
SLC22A3	6581	-4.62524	-2.67388	3.82141	0.0506017	1
CACNA2D3	55799	5.12156	-1.96717	3.81973	0.0506523	1
SPAG6	9576	4.99868	-2.56002	3.81923	0.0506674	1
DMGDH	29958	-4.37914	-0.758048	3.81917	0.0506692	1
FABP1	2168	3.15599	-1.26842	3.81443	0.0508129	1
DPYD	1806	-0.58807	6.13558	3.79543	0.0513926	1
NDUFB4	4710	0.400014	6.15666	3.79414	0.0514322	1
C1QL1	10882	-4.42613	-2.72263	3.79314	0.0514631	1
CDK14	5218	-2.6123	-0.766801	3.79011	0.0515562	1
SEC23IP	11196	0.589658	5.14704	3.7897	0.051569	1
PLXNA2	5362	4.79474	-0.0127865	3.78744	0.0516384	1
C19orf53	28974	0.420498	6.6248	3.78539	0.0517019	1
IGLV7-46	28775	3.96147	0.409115	3.7834	0.0517633	1
AANAT	15	-4.80758	-1.71203	3.77521	0.0520173	1
CRK	1398	-0.585673	5.26922	3.77373	0.0520633	1
CACNA1H	8912	1.15346	2.87638	3.77322	0.0520792	1
RHBDF1	64285	-5.1891	-2.36847	3.7725	0.0521016	1
PKP3	11187	-5.68951	-1.92693	3.77137	0.0521368	1
NT5C1A	84618	-4.87942	-1.83749	3.77126	0.0521402	1
FBXO17	115290	-4.91313	-2.51275	3.76941	0.052198	1
RSPH10B2	728194	-3.20838	-1.71343	3.76332	0.0523885	1
ZNF549	256051	0.849662	4.39743	3.76173	0.0524384	1
CMBL	134147	-3.68014	-1.96733	3.76046	0.0524783	1
COA8	84334	0.617959	4.03309	3.75914	0.0525197	1
MORF4L2	9643	-0.590457	6.27118	3.75899	0.0525244	1
GTF2IP4	100093631	0.586135	4.04304	3.75899	0.0525244	1
MORC2-AS1	150291	-2.75195	-1.34416	3.75615	0.0526137	1
SAMD9L	219285	0.723594	5.8224	3.75614	0.0526138	1
LOC100130899	100130899	4.30737	-0.855485	3.75551	0.0526338	1
TENM2	57451	-4.95272	-2.49167	3.75527	0.0526412	1
PRR13	54458	0.412498	7.50133	3.75248	0.0527292	1
DDX58	23586	0.792299	5.27469	3.7514	0.0527633	1
C2CD6	151254	-3.7759	-2.16706	3.75049	0.052792	1
ICOSLG	23308	-1.17892	2.83814	3.75043	0.0527939	1
HSPB1	3315	0.717361	4.10438	3.74758	0.0528839	1
HP	3240	-4.84167	-2.51508	3.74569	0.0529439	1
GOLGA2P2Y	84559	-3.24235	-2.62808	3.74151	0.0530763	1
SEPTIN6	23157	0.432903	8.76267	3.74021	0.0531176	1
INSIG1	3638	-0.775725	6.84959	3.73679	0.0532266	1
PIN1	5300	0.433909	5.99603	3.73356	0.0533297	1
NAALADL2	254827	-5.35238	-2.05054	3.73257	0.0533611	1
LOC101929148	101929148	-4.84614	-1.84148	3.72651	0.0535552	1
XRRA1	143570	-0.921736	4.08795	3.72649	0.0535558	1
AFG3L2	10939	-0.478983	5.69089	3.72547	0.0535884	1
NUCKS1	64710	0.503505	5.20306	3.72431	0.0536257	1
GASK1B	51313	5.20558	-0.752967	3.72402	0.0536349	1
FAM95C	100289137	-2.04362	0.161071	3.72276	0.0536757	1
NASP	4678	-0.692866	6.9326	3.72039	0.0537518	1
EXOSC8	11340	0.503153	5.36478	3.7169	0.0538644	1
SLC7A11	23657	-5.24707	-2.23726	3.71575	0.0539013	1
CNIH2	254263	-2.22715	-0.924654	3.71432	0.0539476	1
MIR98	407054	-3.21978	-2.42937	3.71066	0.0540661	1
PLAAT5	117245	-4.6218	-1.75709	3.70627	0.0542085	1
TMEM179	388021	-6.0027	-2.23721	3.7026	0.0543277	1
MTM1	4534	-0.70457	5.16775	3.7001	0.0544093	1
FAM90A2P	729689	5.26609	-2.33315	3.69686	0.0545149	1
LOC283177	283177	4.81591	-2.60562	3.69252	0.0546571	1
CCDC125	202243	1.0308	2.57741	3.69116	0.0547016	1
CDR2L	30850	-5.04005	-1.84624	3.68471	0.0549135	1
LGALS12	85329	-4.49551	-0.783081	3.68442	0.054923	1
ALAS2	212	2.63872	1.6179	3.68438	0.0549245	1
MIR641	693226	-4.34002	-2.53582	3.68065	0.0550474	1
LSM6	11157	0.647459	3.69843	3.67834	0.0551238	1
MSX2	4488	3.29881	-0.494529	3.67816	0.0551296	1
IGLV3-21	28796	2.35167	-1.22042	3.67727	0.055159	1
SNED1	25992	-0.896038	4.26037	3.67696	0.0551694	1
TRPC3	7222	4.95981	-2.51271	3.67685	0.0551728	1
OSBPL5	114879	1.67983	2.86621	3.6734	0.0552874	1
ARL5A	26225	0.49001	5.92381	3.67316	0.0552951	1
LOC100507642	100507642	2.46264	0.451575	3.67153	0.0553495	1
LINC02539	100507406	-5.05132	-2.48614	3.66721	0.055493	1
UQCR10	29796	0.395556	6.54621	3.66611	0.0555297	1
LOC100287477	100287477	-5.04975	-1.12839	3.6652	0.0555601	1
ZRSR2	8233	0.528646	5.44412	3.66253	0.0556492	1
SPATA22	84690	4.51403	-2.04493	3.6606	0.0557136	1
RBFOX3	146713	-3.76376	-1.11293	3.65859	0.0557809	1
TIMM21	29090	0.691154	4.32398	3.656	0.0558675	1
ANKRD24	170961	2.27467	1.01079	3.65424	0.0559268	1
PET100	100131801	0.506397	5.37677	3.65055	0.0560507	1
TMED8	283578	-1.10568	3.62833	3.65043	0.0560549	1
RARRES2	5919	-4.9754	-2.26942	3.64738	0.0561575	1
SCARNA18	677765	3.3967	-2.41027	3.64514	0.056233	1
CA5BP1	340591	0.638351	4.19819	3.64325	0.056297	1
IFNG	3458	1.68958	3.9648	3.64271	0.0563151	1
SPATA21	374955	1.91094	-0.516008	3.64148	0.0563567	1
METTL21EP	121952	4.18143	-2.36966	3.63617	0.0565369	1
ANKS6	203286	-0.712822	4.68025	3.63573	0.0565518	1
OXCT1	5019	0.557132	5.64263	3.63437	0.0565981	1
RUNX2	860	-0.82353	4.61532	3.63345	0.0566293	1
PTGER1	5731	3.68747	-2.50928	3.63341	0.0566307	1
CFAP43	80217	-3.46007	-2.60432	3.63256	0.0566595	1
TBL3	10607	0.48183	6.08314	3.62685	0.0568544	1
DOLPP1	57171	0.938379	3.32677	3.6218	0.0570273	1
LDLRAD4-AS1	100288122	-2.33485	0.197985	3.62158	0.0570347	1
SUV39H1	6839	0.607662	4.70969	3.62151	0.0570372	1
KDM5B	10765	-0.477347	5.99085	3.62114	0.0570497	1
WDR86	349136	-1.24891	2.4429	3.62061	0.0570679	1
BBOF1	80127	-1.28	1.60579	3.62034	0.0570773	1
TTI1	9675	0.518048	5.26359	3.61937	0.0571106	1
PRKCA-AS1	101928001	-3.31578	-1.90241	3.61928	0.0571135	1
TUFT1	7286	-1.07024	3.91402	3.61755	0.0571729	1
GALE	2582	-0.851766	3.43469	3.61707	0.0571897	1
KLF11	8462	-0.842241	5.94441	3.61661	0.0572052	1
HEY2	23493	-4.32052	-1.6765	3.61598	0.0572271	1
LOC100506274	100506274	-4.26932	-2.08066	3.61474	0.0572698	1
LAMC3	10319	-3.14647	1.88095	3.61423	0.0572871	1
FCRL6	343413	2.54606	4.00683	3.61294	0.0573316	1
KANSL1-AS1	644246	0.756781	3.32931	3.6129	0.0573331	1
BOLA3	388962	0.755066	3.81551	3.61037	0.0574203	1
ICAM5	7087	4.95713	-1.89345	3.60995	0.0574348	1
DNAJC27	51277	-0.906347	4.21086	3.60918	0.0574614	1
EP300-AS1	101927279	-3.54787	-2.69942	3.60619	0.0575647	1
LOC105371419	105371419	-5.79909	-2.24018	3.60509	0.0576031	1
MIR659	724029	3.87776	-2.62997	3.60469	0.0576169	1
USP12-AS2	100874071	3.14961	-0.776032	3.60279	0.0576828	1
NBPF11	200030	-0.453429	5.58227	3.6012	0.0577378	1
IMPG2	50939	-4.39406	-1.27596	3.59399	0.0579888	1
TOP3B	8940	-0.60246	5.65762	3.59258	0.0580379	1
ZNF229	7772	-4.60773	-0.20656	3.584	0.0583384	1
PRXL2C	195827	-0.877188	5.19588	3.58244	0.0583933	1
TCEAL8	90843	0.85761	3.74197	3.57589	0.0586241	1
MBD3	53615	-0.684237	5.28461	3.57423	0.0586827	1
SNAPC5	10302	0.627674	3.77507	3.57113	0.0587925	1
TMEM72-AS1	220980	-3.44927	-2.77718	3.56796	0.0589046	1
ACADSB	36	-0.557964	4.92563	3.56719	0.0589318	1
VSTM1	284415	-5.50126	-1.8824	3.5634	0.0590666	1
HIPK3	10114	-0.523231	6.07092	3.56274	0.0590902	1
ZBTB16	7704	-1.23991	4.1917	3.55878	0.0592313	1
LOC105375938	105375938	1.53314	0.247137	3.55415	0.0593967	1
ZNF44	51710	0.632659	6.06805	3.55258	0.0594528	1
EFCAB2	84288	-1.20771	1.12982	3.54846	0.0596008	1
IGKJ4	28947	-3.63441	-2.69984	3.54711	0.0596493	1
TRIM37	4591	-0.657427	4.65792	3.54526	0.0597159	1
SCN11A	11280	4.24398	-2.07039	3.54503	0.0597241	1
CRTC1	23373	-1.03555	2.81555	3.54473	0.059735	1
IKBKE	9641	0.507219	7.25528	3.54413	0.0597567	1
B4GALNT3	283358	-3.62384	0.150994	3.54356	0.0597769	1
TMEM132E	124842	-4.96521	-1.47951	3.54207	0.0598306	1
SVIP	258010	0.458102	5.72173	3.53376	0.0601314	1
LINC01781	101927412	-4.74127	-2.14917	3.53322	0.0601509	1
ZNF181	339318	0.564209	5.03199	3.53112	0.0602273	1
LOC102723729	102723729	2.04095	-1.79153	3.52952	0.0602854	1
STYXL1	51657	0.87993	3.90634	3.52777	0.0603489	1
ZNF81	347344	1.47921	1.9966	3.52743	0.0603614	1
ZSWIM1	90204	-1.37847	3.05979	3.52289	0.060527	1
ZNF426-DT	101928238	2.43186	-0.454668	3.52167	0.0605713	1
CCDC144B	284047	-1.00164	4.7073	3.52111	0.060592	1
MIR596	693181	-3.57235	-2.62796	3.52078	0.0606039	1
CCL4L2	9560	2.69915	3.90795	3.52043	0.0606169	1
SCGB1C2	653486	-3.60115	-2.72482	3.5198	0.0606398	1
MYEF2	50804	-0.955523	3.11021	3.51934	0.0606566	1
MIR4263	100422965	-3.67737	-2.65415	3.51844	0.0606897	1
B9D1	27077	-4.05263	-0.977926	3.51577	0.0607874	1
DPH3P1	100132911	3.2314	-2.18404	3.51549	0.0607977	1
POMK	84197	1.24236	1.94834	3.51378	0.0608605	1
EPHA10	284656	4.74572	-1.61818	3.51235	0.0609131	1
SNORD18A	595098	-2.97407	-1.96453	3.51121	0.060955	1
PDE3B	5140	-0.632541	7.80012	3.51066	0.060975	1
LRRC17	10234	3.83159	-1.74101	3.50884	0.0610422	1
NEDD8	4738	0.468299	6.16429	3.50665	0.061123	1
TNKS1BP1	85456	-1.33565	3.0431	3.5048	0.0611913	1
MIR4742	100616468	-3.21671	-2.58309	3.5027	0.061269	1
PRY	9081	-3.99544	-2.31873	3.50047	0.0613513	1
MECOM	2122	4.21258	-2.7495	3.49948	0.0613881	1
CMC1	152100	0.777207	3.21981	3.49934	0.0613933	1
FNDC11	79025	-2.90787	-0.322971	3.49199	0.0616665	1
TNFRSF6B	8771	-3.17664	-2.51569	3.48868	0.0617898	1
LINC00534	100874052	-3.68558	-2.30701	3.4882	0.0618078	1
RBFOX2	23543	2.28085	1.48103	3.48653	0.0618702	1
HDLBP	3069	-0.464079	7.12077	3.48299	0.0620026	1
NECAB1	64168	-3.20803	-1.28192	3.48127	0.0620669	1
SULT1A1	6817	-0.523549	4.62859	3.47153	0.0624336	1
RNF43	54894	-1.40765	2.24303	3.47137	0.0624397	1
TSTD2	158427	-0.803321	3.57985	3.46969	0.062503	1
MAFG-DT	92659	-5.90089	-1.73035	3.46848	0.0625488	1
ZCWPW2	152098	3.34109	-0.275535	3.46636	0.0626288	1
IL3RA	3563	-1.26631	2.85426	3.46491	0.0626839	1
MIR324	442898	-1.89884	-0.386621	3.46457	0.0626968	1
NKX2-4	644524	-4.92213	-2.40989	3.46402	0.0627178	1
ZNF576	79177	-0.86359	2.87673	3.4637	0.0627298	1
CYP20A1	57404	0.507104	6.20381	3.46276	0.0627653	1
CRYBG1	202	-0.672697	7.11056	3.46247	0.0627766	1
NPPA-AS1	100379251	3.8775	-2.02448	3.46135	0.0628192	1
LETM2	137994	-1.02969	2.38664	3.45974	0.06288	1
ATOX1	475	0.60664	3.8384	3.45843	0.0629301	1
GPHA2	170589	4.38683	-0.419214	3.45697	0.0629854	1
LOC101929512	101929512	-3.71668	-2.24676	3.45658	0.0630004	1
EVC	2121	1.60041	1.09083	3.45563	0.0630368	1
TIMM13	26517	0.480585	5.3994	3.45487	0.0630658	1
FLYWCH1	84256	-0.461794	6.88271	3.45386	0.063104	1
CARNMT1	138199	0.64929	4.20613	3.45305	0.063135	1
ZNF683	257101	2.25853	3.24617	3.45258	0.0631533	1
ADAM20	8748	4.16367	-1.68358	3.44971	0.0632628	1
EHMT1	79813	-0.409025	6.53898	3.44917	0.0632837	1
FRK	2444	-3.45735	-1.85332	3.44774	0.0633382	1
AKAP1	8165	-0.522877	5.92445	3.44534	0.0634302	1
NDUFS6	4726	0.505933	5.01683	3.44531	0.0634316	1
MIR151B	100616247	-3.16774	-1.74343	3.44034	0.0636226	1
RNF208	727800	-3.84332	-2.19107	3.4374	0.0637358	1
ADAMTS4	9507	2.6853	-0.13323	3.43685	0.0637572	1
LINC00562	100861549	-4.19157	-1.5873	3.43496	0.0638303	1
IRS2	8660	-0.655681	7.77172	3.4348	0.0638363	1
TMCO1-AS1	100147773	2.30874	-0.414603	3.43348	0.0638875	1
TRMT61B	55006	0.63326	4.65139	3.43005	0.0640203	1
ZNF197-AS1	100874094	-3.21916	-2.80424	3.42952	0.0640408	1
IPMK	253430	-0.8796	2.6787	3.42904	0.0640594	1
TARS	6897	-0.489345	5.51807	3.42632	0.0641649	1
NCAN	1463	-3.92323	-2.77738	3.42546	0.0641983	1
INO80E	283899	0.804864	2.89675	3.4254	0.0642006	1
LOC100507564	100507564	-3.36579	-1.04305	3.42537	0.0642019	1
FAM230C	26080	3.39426	-2.5361	3.42393	0.0642578	1
GCC2	9648	0.523503	7.09384	3.42264	0.0643081	1
MIR6509	102465254	-3.27529	-2.8033	3.42033	0.0643983	1
ANKEF1	63926	-1.54901	2.99895	3.41918	0.064443	1
MYPOP	339344	2.16499	-0.742088	3.41831	0.064477	1
FAM20A	54757	-3.68665	-1.62064	3.41728	0.0645172	1
MAPRE2	10982	-0.574205	7.91843	3.41725	0.0645185	1
MVB12B	89853	-0.824035	3.97997	3.41714	0.0645227	1
CHPT1	56994	-0.775138	4.8491	3.41674	0.0645385	1
ADD2	119	-2.27262	2.949	3.4157	0.0645791	1
GMFG	9535	0.356445	8.35995	3.41382	0.0646527	1
TLR7	51284	4.55267	-1.24576	3.41235	0.0647103	1
GDF7	151449	-3.37889	-2.55539	3.40959	0.0648185	1
JMJD1C-AS1	84989	-2.51839	-1.25061	3.40954	0.0648206	1
LBHD1	79081	1.12467	2.36644	3.40912	0.0648371	1
TRIM28	10155	-0.461449	7.84206	3.40522	0.0649905	1
CASP3	836	-0.726785	4.15005	3.40429	0.0650272	1
TLE6	79816	-4.01968	-1.36768	3.40272	0.0650889	1
CYP2R1	120227	-0.627455	4.4397	3.40239	0.0651021	1
PIK3R4	30849	-0.762786	4.85781	3.40189	0.0651216	1
NDUFB2	4708	0.437992	5.92362	3.40146	0.0651389	1
TBX3	6926	-4.73343	-2.46808	3.39633	0.0653418	1
CD1C	911	-5.01714	0.240321	3.39528	0.0653834	1
CD99L2	83692	-0.757533	4.46974	3.39399	0.0654344	1
PDGFC	56034	4.90128	-1.36758	3.39379	0.0654423	1
LSM3	27258	0.435967	5.63018	3.39335	0.06546	1
ZNF608	57507	-5.58419	-2.42065	3.39308	0.0654704	1
SCNN1A	6337	2.79321	0.87556	3.39155	0.0655311	1
SLC16A8	23539	-3.40286	-2.0663	3.39022	0.0655843	1
MTMR7	9108	-1.86308	-0.0369183	3.39007	0.0655901	1
MARCO	8685	5.12743	-2.34545	3.38802	0.0656716	1
LOC442497	442497	-4.69667	-2.26031	3.38573	0.0657629	1
MFAP3	4238	-0.900703	3.37288	3.38412	0.0658273	1
RPARP-AS1	100505761	0.632931	4.34061	3.3828	0.0658799	1
ZNF729	100287226	-2.84357	-2.62791	3.38101	0.0659515	1
PCAT6	100506696	2.07995	-0.292318	3.37949	0.0660125	1
AZIN1	51582	-0.633728	7.17754	3.37865	0.0660461	1
PGLYRP2	114770	1.95403	0.318675	3.37715	0.0661063	1
TMEM17	200728	4.3455	-2.70178	3.37689	0.0661167	1
DENND1B	163486	-0.656283	5.03262	3.37635	0.0661386	1
ATP5PF	522	0.424293	6.06358	3.37634	0.0661387	1
COLCA1	399948	5.76182	-2.31389	3.37537	0.0661778	1
RABGEF1	27342	-0.633892	5.81615	3.37329	0.0662611	1
SPATA1	100505741	-1.75235	-0.0909401	3.37251	0.0662926	1
NUDC	10726	0.363273	6.81924	3.37208	0.0663099	1
SP110	3431	0.44479	7.17971	3.37022	0.0663849	1
RBIS	401466	0.471297	4.73254	3.36816	0.0664679	1
GAL3ST1	9514	-4.29798	-2.08715	3.36765	0.0664884	1
C3orf49	132200	3.87455	-2.23691	3.36737	0.0664997	1
IL18	3606	-4.566	-1.95675	3.36669	0.0665274	1
LINC01006	100506380	-4.84105	-1.66714	3.36657	0.0665322	1
AQP7P1	375719	3.87455	-2.65061	3.36572	0.0665663	1
NOG	9241	1.89897	3.00025	3.35623	0.0669512	1
ADAMTS14	140766	5.9059	-1.96724	3.3541	0.0670377	1
LOC442028	442028	3.12381	-2.70101	3.35392	0.067045	1
LOC101927278	101927278	4.78152	-2.1126	3.35273	0.0670936	1
H2BFXP	767811	2.35777	-0.634773	3.35185	0.0671294	1
RIN2	54453	-3.52734	-1.04023	3.35128	0.0671528	1
LOC100240734	100240734	3.66963	-2.24411	3.34934	0.0672321	1
IFI6	2537	0.674763	6.72213	3.34732	0.0673146	1
LINC00881	100498859	3.80717	-1.5971	3.3471	0.0673236	1
DRAXIN	374946	-4.56772	-1.69108	3.34696	0.0673293	1
SV2B	9899	-4.9994	-1.77221	3.34329	0.0674795	1
RPUSD3	285367	0.751524	5.05148	3.33924	0.0676458	1
MIR6077	102466225	-3.56969	-0.175383	3.3388	0.0676641	1
LOC101929897	101929897	-2.75659	-0.418291	3.33772	0.0677083	1
APOOL	139322	0.757759	3.05635	3.33385	0.0678679	1
TRNP1	388610	-3.8295	-2.36414	3.32618	0.068185	1
TRAJ52	28703	1.15862	1.91925	3.32124	0.0683904	1
NIT1	4817	0.660584	3.91172	3.32048	0.0684219	1
TREX1	11277	0.526918	5.27031	3.31927	0.0684722	1
STX8	9482	0.457693	5.37523	3.31802	0.0685243	1
MIR6842	102465507	3.39431	-2.72729	3.31716	0.0685602	1
CRY1	1407	-0.659014	6.11842	3.30962	0.0688755	1
TRIM69	140691	-1.69255	2.27181	3.30826	0.0689324	1
NACAD	23148	-4.44879	-2.22054	3.30751	0.0689639	1
IGKV1D-8	28904	3.56089	-2.58051	3.30636	0.0690121	1
PNMT	5409	-4.03323	-1.92888	3.30605	0.0690251	1
BLK	640	-1.39867	2.95414	3.30543	0.0690513	1
ARHGAP42	143872	-4.04553	-2.75224	3.30426	0.0691004	1
GRXCR2	643226	4.22108	-2.72641	3.30065	0.0692527	1
ZNF185	7739	1.60866	2.8126	3.30015	0.0692736	1
LINC01993	100996291	3.32984	-0.830303	3.29823	0.0693546	1
LGALS7B	653499	3.82944	-2.60564	3.29721	0.0693976	1
ALDH1L1	10840	-4.86396	-2.38278	3.2963	0.0694361	1
NCOA7-AS1	104355145	-3.95691	-2.72574	3.29317	0.0695687	1
TOB2	10766	-0.667802	7.25397	3.29278	0.069585	1
WDR66	144406	3.29738	-1.83451	3.29098	0.0696616	1
EEFSEC	60678	-0.574153	4.92325	3.2908	0.069669	1
OOEP	441161	-4.21529	-2.38507	3.29015	0.0696966	1
BCL7C	9274	0.433205	5.02302	3.28844	0.0697694	1
ITFG1-AS1	101927102	-3.39383	-1.91446	3.28756	0.0698065	1
WEE1	7465	-1.05084	4.19706	3.2869	0.0698346	1
DNM3OS	100628315	-4.29844	-2.42652	3.28402	0.0699575	1
GOLGA6B	55889	-3.08201	-2.19541	3.27868	0.0701853	1
PERP	64065	-0.850916	3.36895	3.27684	0.0702641	1
PTBP2	58155	-0.876613	3.57312	3.27577	0.0703101	1
CLIP1-AS1	100507066	-4.60894	-2.35861	3.27519	0.0703347	1
NYAP2	57624	-4.40218	-2.20801	3.27467	0.0703571	1
NAMPT	10135	-1.04642	6.54926	3.27335	0.0704138	1
STXBP4	252983	-1.22593	2.71897	3.2731	0.0704245	1
RUNX1T1	862	5.33286	-2.41177	3.266	0.07073	1
RGL1	23179	1.27009	2.59232	3.26471	0.0707856	1
ATG2B	55102	-0.546956	4.56626	3.26446	0.0707962	1
IFITM2	10581	0.482566	9.21824	3.26321	0.0708505	1
RAB29	8934	0.615166	5.9688	3.26311	0.0708547	1
PGM2L1	283209	-0.718912	4.7218	3.26261	0.0708762	1
JPX	554203	0.630663	3.62235	3.25985	0.0709957	1
MYCL	4610	-5.47702	-1.36256	3.25935	0.0710174	1
REXO2	25996	0.541562	5.80601	3.25798	0.0710766	1
SPATA48	100130988	-4.05032	-2.77534	3.25606	0.0711599	1
CLDN2	9075	-4.73821	-1.81937	3.2553	0.0711927	1
OR52N2	390077	3.74067	-2.77661	3.25418	0.0712416	1
OBSL1	23363	-3.64057	-1.72498	3.25381	0.0712576	1
ASMT	438	4.50249	-1.46169	3.25375	0.0712602	1
PSEN1	5663	-0.52369	5.41637	3.25292	0.0712965	1
SEC61A2	55176	-1.00094	3.33785	3.25158	0.0713546	1
SP2-AS1	100506325	-2.03953	0.329933	3.2504	0.0714061	1
SMIM11B	102723553	1.16472	1.04433	3.25028	0.0714113	1
ASPDH	554235	-3.21607	-1.72934	3.24904	0.0714653	1
TRDJ4	28519	3.67722	-2.44164	3.24882	0.071475	1
ZNF750	79755	-3.799	-2.60283	3.24758	0.0715288	1
SMIM11A	54065	0.764499	2.97073	3.24714	0.0715484	1
CBLL2	158506	-4.01238	-2.77593	3.24552	0.0716188	1
TOX2	84969	1.00725	3.59048	3.24458	0.0716602	1
ZNF324	25799	-0.48406	5.87202	3.24453	0.0716621	1
DDI2	84301	-1.11568	2.84144	3.24317	0.0717219	1
IQCA1	79781	-3.55853	-0.647932	3.24298	0.07173	1
CA2	760	-2.1852	1.06494	3.24219	0.0717648	1
LRRC63	220416	2.43622	0.290996	3.24152	0.0717941	1
ZNF528	84436	1.4718	2.0152	3.24126	0.0718052	1
LOC101929322	101929322	1.61031	-0.629765	3.23976	0.0718711	1
ZC3H12D	340152	-0.581368	6.63057	3.23685	0.0719989	1
GIMAP2	26157	0.619808	5.06647	3.23551	0.0720581	1
FAM114A2	10827	0.789263	4.0386	3.2354	0.0720628	1
LINC00863	439994	0.767076	3.4294	3.23529	0.0720673	1
HES5	388585	5.63345	-2.35336	3.23482	0.0720882	1
IGKV2-28	28921	3.19056	-2.25986	3.23404	0.0721228	1
CASC8	727677	-3.42687	-2.53578	3.23371	0.072137	1
P2RY10	27334	-0.701509	7.28424	3.23208	0.0722088	1
IMMP2L	83943	-0.699696	3.66959	3.23026	0.0722891	1
TMEM59L	25789	4.32991	-1.21141	3.22878	0.0723547	1
RADX	55086	-0.763175	3.2624	3.2281	0.0723847	1
DCUN1D4	23142	0.725632	4.13031	3.22581	0.072486	1
SFRP5	6425	4.05715	-1.86435	3.22552	0.0724988	1
SLCO3A1	28232	-0.547914	6.1803	3.22461	0.0725391	1
ANGPTL4	51129	-3.35623	-1.44472	3.21742	0.0728582	1
CA1	759	-5.26888	-1.57185	3.21742	0.0728584	1
PARP11	57097	0.58216	4.13018	3.21606	0.0729191	1
MCTS1	28985	0.555685	5.1319	3.21543	0.072947	1
STAG1	10274	-0.476179	5.76562	3.2154	0.0729482	1
WARS2	10352	-0.9101	3.03251	3.21294	0.0730581	1
STAU1	6780	-0.541096	6.96582	3.21185	0.0731068	1
MIR7110	102465667	-2.83136	-2.44956	3.21134	0.0731296	1
LINC00476	100128782	0.647111	4.12066	3.20931	0.0732205	1
OR7E37P	100506759	1.80111	-1.06971	3.20682	0.0733319	1
LOC101928075	101928075	-3.69398	-2.05951	3.20564	0.073385	1
TTC23	64927	-3.99222	-1.32259	3.20459	0.0734319	1
LINC02615	100507487	-3.67744	-0.807573	3.20204	0.0735464	1
RAB15	376267	1.06388	5.00093	3.20172	0.0735609	1
CHRNB2	1141	4.3582	-0.764133	3.20153	0.0735692	1
PFDN6	10471	0.760276	2.72208	3.19763	0.0737452	1
LOC100132062	100132062	-1.08817	1.5686	3.19693	0.0737765	1
SLC39A8	64116	-0.61354	5.81509	3.19636	0.0738024	1
GHR	2690	-5.59543	-2.38916	3.19373	0.0739214	1
PI4KAP1	728233	-0.652714	5.57493	3.19336	0.0739378	1
BCL6B	255877	-3.87068	-2.77811	3.19208	0.0739959	1
TAS1R2	80834	-3.87068	-2.77811	3.19196	0.0740014	1
UBE2E2	7325	1.16031	2.76959	3.19001	0.0740895	1
MOCS2	4338	0.618586	4.60362	3.18998	0.0740908	1
SERPINB1	1992	0.396536	6.7469	3.18934	0.0741199	1
FTCD	10841	-4.4625	-2.0675	3.18777	0.074191	1
EHD4	30844	-0.713879	5.95978	3.18164	0.0744699	1
EIF4A3	9775	-0.896168	8.39692	3.17932	0.074576	1
DCT	1638	-2.72489	0.131055	3.17722	0.0746719	1
LGR4	55366	-3.59194	-0.999692	3.17586	0.074734	1
LSS	4047	0.542885	5.55769	3.1756	0.0747458	1
ST7-OT3	93655	3.62967	-2.21333	3.17421	0.0748093	1
CUL3	8452	-0.520973	6.53955	3.17259	0.0748834	1
PNMA1	9240	-0.432202	6.51941	3.17256	0.0748848	1
MED26	9441	-0.758982	4.82757	3.17196	0.0749126	1
LIFR	3977	5.71029	-2.15453	3.17192	0.0749144	1
DUOX2	50506	4.17843	-2.22314	3.17053	0.0749782	1
CHST4	10164	-3.34829	-2.85673	3.16811	0.0750893	1
DLGAP1-AS3	201477	-3.34829	-2.85673	3.16811	0.0750893	1
OR5F1	338674	-3.34829	-2.85673	3.16811	0.0750893	1
PAX2	5076	-3.34829	-2.85673	3.16811	0.0750893	1
SLC8A1-AS1	100128590	-3.34829	-2.85673	3.16811	0.0750893	1
THSD7B	80731	-3.34829	-2.85673	3.16811	0.0750893	1
TIMP4	7079	-3.34829	-2.85673	3.16811	0.0750893	1
UGT1A3	54659	-3.34829	-2.85673	3.16811	0.0750893	1
SLC25A42	284439	0.508155	5.57143	3.16789	0.0750995	1
FCRL2	79368	3.94698	-1.01214	3.16533	0.0752172	1
CPLX2	10814	4.16259	-2.43525	3.16471	0.075246	1
ASIC4	55515	-4.42626	-2.57947	3.1626	0.0753432	1
OR7E14P	10819	4.41544	-2.26964	3.15888	0.0755152	1
PRKCA	5578	-0.582586	4.82164	3.15718	0.0755935	1
ZNF850	342892	2.10755	1.00837	3.15405	0.0757386	1
ETS2	2114	-0.83231	4.61808	3.15333	0.0757724	1
ICAM1	3383	-0.917445	5.53813	3.15216	0.0758267	1
LOC100506514	100506514	3.23425	-2.06408	3.15158	0.0758537	1
ADAM20P1	317760	5.33664	-1.75964	3.15143	0.0758604	1
KRT73	319101	-1.36772	3.7191	3.15134	0.0758646	1
SLC7A5P2	387254	-0.507377	5.84171	3.15008	0.0759233	1
HERC1	8925	-0.504566	7.31483	3.14829	0.0760067	1
AP3B2	8120	-2.70883	0.108543	3.14825	0.0760084	1
ZNF709	163051	-1.33884	1.7639	3.14614	0.0761067	1
MIR7851	102467003	3.62573	-2.38792	3.1442	0.0761974	1
CLEC14A	161198	-4.73802	-2.26018	3.14277	0.076264	1
STPG1	90529	1.13251	2.46472	3.1424	0.0762813	1
BAIAP2	10458	-1.03046	3.06507	3.14141	0.0763277	1
TRQ-TTG1-1	7229	3.4032	-2.53751	3.13586	0.076588	1
MYO5A	4644	-0.435834	6.04393	3.13566	0.0765974	1
C4A	720	-2.74008	1.40999	3.13442	0.0766556	1
DNAH3	55567	2.1844	-0.807357	3.13285	0.0767296	1
GFY	100507003	-3.5351	-2.83017	3.13238	0.0767514	1
MYH15	22989	4.53752	-2.45133	3.13201	0.0767689	1
RHOB	388	0.665525	4.62301	3.13062	0.0768347	1
RAB23	51715	2.37283	-0.133664	3.12928	0.0768976	1
USHBP1	83878	4.44966	-2.56223	3.1274	0.0769864	1
MON2	23041	-0.419397	5.83854	3.12595	0.0770551	1
WSCD1	23302	-5.63633	-2.42318	3.12521	0.07709	1
MTUS1	57509	-1.29105	3.57849	3.12182	0.0772504	1
TMEM185B	79134	-0.634637	5.0412	3.12169	0.0772567	1
C7orf61	402573	-2.11926	-1.08539	3.12051	0.0773124	1
CHMP1B2P	101060146	-3.73648	-2.48795	3.12036	0.0773199	1
LOC100506990	100506990	-0.794754	3.73056	3.11919	0.0773751	1
GSN-AS1	57000	3.9536	-1.9317	3.11904	0.0773821	1
CCDC144CP	348254	-1.08732	2.26082	3.11712	0.0774736	1
HERC2P10	390561	-2.23894	1.10175	3.11682	0.077488	1
MIR548AR	100847035	2.01204	-1.67565	3.1168	0.0774889	1
TRQ-CTG1-1	100189287	3.10923	-2.69955	3.11662	0.0774975	1
NHLRC3	387921	-0.911153	3.26127	3.11606	0.0775239	1
FTCDNL1	348751	-1.3485	1.06007	3.11512	0.0775688	1
LINC01358	101926925	2.73101	-1.39182	3.1149	0.0775795	1
ANAPC13	25847	0.506192	5.0586	3.11346	0.0776479	1
JADE1	79960	-0.420809	7.2321	3.11224	0.0777059	1
TRI-AAT5-3	100189310	3.56346	-2.67571	3.11064	0.0777824	1
LOC284798	284798	-4.31813	-1.87961	3.10986	0.0778198	1
MAP3K2	10746	-0.583753	6.5894	3.10887	0.0778669	1
IRF4	3662	-0.918646	5.52901	3.10873	0.0778737	1
PCNX1	22990	-0.423807	6.03665	3.10751	0.0779319	1
LOC101927969	101927969	3.36313	-2.85648	3.10706	0.0779538	1
SPATA18	132671	3.36313	-2.85648	3.10706	0.0779538	1
THY1	7070	3.36313	-2.85648	3.10706	0.0779538	1
MIR29B2	407025	2.8777	-1.97383	3.10645	0.0779826	1
CERS3	204219	1.81163	0.917542	3.10403	0.0780986	1
SLC7A4	6545	-4.50535	-2.49169	3.10274	0.0781606	1
GUCA1B	2979	2.19755	-0.11799	3.10237	0.0781783	1
FLJ12825	440101	3.67909	-2.77858	3.10217	0.0781878	1
OAT	4942	-0.637762	6.80334	3.10098	0.078245	1
COX17	10063	0.468223	4.6222	3.10069	0.078259	1
IGKV2-24	28923	-3.61448	-2.8021	3.09799	0.0783889	1
RNVU1-17	101954269	3.18249	-2.65254	3.09454	0.0785553	1
WARS2-IT1	104472716	-3.425	-2.42444	3.09436	0.0785639	1
LINC01479	101927922	-3.20767	-2.56006	3.09392	0.0785855	1
LINC01516	101929025	-3.2876	-2.85732	3.09374	0.078594	1
LOC440896	440896	-3.2876	-2.85732	3.09374	0.078594	1
HAMP	57817	-3.66534	-2.72686	3.09065	0.0787432	1
LDHAL6A	160287	-2.85399	-1.59525	3.08999	0.0787755	1
GPC2	221914	1.16238	1.8587	3.08943	0.0788024	1
LOC285766	285766	-3.45434	-2.45271	3.08897	0.0788248	1
ATRIP	84126	0.789597	4.26717	3.08867	0.0788393	1
OCLN	100506658	-1.84375	-0.420109	3.08794	0.0788747	1
SEMA4G	57715	-3.18226	-0.79527	3.08726	0.0789074	1
SLC25A32	81034	-0.577921	5.15212	3.08586	0.0789754	1
RNA5S6	100169757	3.11197	-2.67621	3.08572	0.0789823	1
HIC1	3090	-0.973455	2.11364	3.08559	0.0789886	1
LOC101928696	101928696	-3.92825	-2.53373	3.08546	0.0789951	1
HPCAL4	51440	-0.986811	5.35648	3.08534	0.0790009	1
LINC02470	100506159	-4.77908	-2.08573	3.08385	0.0790733	1
ECI1	1632	0.479381	5.06911	3.0823	0.0791485	1
LHFPL4	375323	4.50527	-1.83637	3.08222	0.0791522	1
TRV-CAC3-1	100189416	-3.27876	-2.85746	3.082	0.0791633	1
TEKT5	146279	4.10745	-2.12362	3.08187	0.0791693	1
MRAS	22808	-3.94925	-1.82375	3.08019	0.0792514	1
C1orf50	79078	0.542417	4.78597	3.07848	0.0793345	1
ZNF695	57116	-3.07183	-2.11503	3.07564	0.0794732	1
ZNF219	51222	-0.851588	3.8184	3.07539	0.0794856	1
AMIGO3	386724	-0.98182	2.00407	3.07496	0.0795064	1
GPAM	57678	0.957267	2.93258	3.07355	0.0795754	1
LINC02249	26082	-3.67161	-2.80445	3.073	0.0796026	1
DNAAF1	123872	-3.72589	-1.8548	3.07061	0.0797194	1
CGB2	114336	-4.43327	-2.53275	3.06781	0.079857	1
DEPDC5	9681	-0.544776	5.05416	3.06297	0.0800952	1
LRRTM2	26045	4.87462	-2.19895	3.05967	0.0802578	1
ZNF345	25850	1.19667	2.90269	3.05877	0.0803022	1
CBX8	57332	1.19101	1.74307	3.05486	0.080496	1
ZNF429	353088	0.94102	3.17118	3.05328	0.0805744	1
THAP3	90326	0.656594	4.04433	3.05289	0.0805938	1
ZNF292	23036	-0.466859	6.79989	3.05111	0.0806819	1
SNAPC1	6617	-0.88506	4.45423	3.04763	0.0808553	1
ZNF844	284391	1.10674	3.99972	3.04745	0.080864	1
RRAGB	10325	0.575822	4.27195	3.04654	0.0809091	1
RINT1	60561	-0.598443	4.53447	3.0455	0.080961	1
GPSM3	63940	0.353223	6.85692	3.04526	0.080973	1
HSPH1	10808	-0.819186	7.77862	3.0441	0.081031	1
CYP2B6	1555	-5.35291	-2.48783	3.04374	0.081049	1
SPART-AS1	100507135	-3.77433	-2.75088	3.04371	0.0810506	1
NUDT18	79873	0.746298	4.31415	3.04113	0.0811796	1
NDUFB11	54539	0.360972	6.62594	3.04098	0.0811868	1
XDH	7498	-5.40916	-2.43253	3.04056	0.0812079	1
LOC100505978	100505978	-3.76823	-2.4894	3.04016	0.0812279	1
ZNF17	7565	-1.41806	3.07469	3.03996	0.0812381	1
LCT	3938	-4.17531	-1.75149	3.03869	0.0813015	1
LOC102723750	102723750	-3.44317	-1.26534	3.0382	0.081326	1
ST6GALNAC5	81849	4.95627	-1.96823	3.03687	0.0813927	1
PANK2	80025	0.411173	5.52268	3.03611	0.0814306	1
LINCR-0001	101929191	4.43542	-2.5148	3.03608	0.0814325	1
TEPP	374739	1.3613	0.833209	3.03413	0.0815304	1
TTC41P	253724	3.67234	-1.12583	3.03341	0.0815662	1
SDCBP2-AS1	100507495	-0.954364	2.89395	3.03319	0.0815772	1
DNAH12	201625	-3.15983	-2.51568	3.03313	0.0815806	1
HEXIM1	10614	-0.459923	5.68031	3.03174	0.0816502	1
IMMP1L	196294	0.938385	2.24877	3.0317	0.0816523	1
NR1I3	9970	3.62099	-1.78803	3.03093	0.0816913	1
MATN4	8785	4.33236	-2.11871	3.03091	0.081692	1
LOC645513	645513	-0.59753	4.3378	3.03043	0.0817164	1
B9D2	80776	-0.616865	4.79288	3.02636	0.0819214	1
FOLR3	2352	4.13459	-1.46007	3.02562	0.0819588	1
LOC105376544	105376544	-4.25912	-2.10855	3.02525	0.0819777	1
SEMA3F	6405	3.38728	-2.47654	3.02458	0.0820115	1
RBPJ	3516	-0.450277	6.19499	3.02412	0.0820349	1
TFPI	7035	-4.33158	-0.920845	3.02407	0.0820373	1
HIST2H2BE	8349	-0.625245	4.39707	3.02093	0.0821963	1
P2RX7	5027	0.837885	4.15255	3.01561	0.0824666	1
SHISA4	149345	2.88125	-0.195102	3.01476	0.0825097	1
IGKV1-16	28938	-3.26082	-2.80311	3.01192	0.0826544	1
MIR3674	100500912	-2.99687	-2.35035	3.01045	0.0827293	1
IFI44L	10964	1.03912	6.08581	3.00707	0.0829021	1
LINC01001	100133161	-1.07969	1.03043	3.00522	0.0829969	1
UQCR11	10975	0.339691	7.39211	3.00335	0.0830923	1
BLOC1S1	2647	0.653473	3.3728	3.00167	0.0831786	1
UQCRC1	7384	0.358323	7.53817	2.99986	0.0832717	1
LINC00400	100874159	4.43499	-2.51663	2.99926	0.0833026	1
PTPRR	5801	3.51609	-2.83035	2.99823	0.0833553	1
CCN6	8838	3.50724	-2.18635	2.9982	0.0833571	1
CWC25	54883	-0.508528	6.06765	2.99725	0.0834061	1
C4B	721	-3.07508	-0.00741818	2.99631	0.0834546	1
HERC2P4	100289574	-3.29538	-1.95895	2.9957	0.0834857	1
COL19A1	1310	-5.07553	-2.23032	2.99531	0.083506	1
SPEF1	25876	-5.12806	-1.89723	2.9943	0.0835583	1
F8A1	8263	0.953806	3.34546	2.99376	0.0835857	1
ZNF417	147687	-0.816902	3.74312	2.99185	0.0836846	1
GPR153	387509	-3.68674	-1.02777	2.99166	0.0836941	1
LOC100507547	100507547	2.16972	-0.456005	2.99105	0.083726	1
HK2	3099	-1.34721	3.68311	2.99028	0.0837656	1
TRAPPC2B	10597	0.695081	3.71227	2.98997	0.0837816	1
TRAF6	7189	0.468534	5.32779	2.98589	0.0839933	1
TRRAP	8295	-0.470955	5.36445	2.98408	0.0840871	1
MED1	5469	-0.567337	5.73972	2.9833	0.0841274	1
CCDC42	146849	-3.63776	-2.49918	2.9825	0.0841691	1
KCNQ5-IT1	100507381	-4.07845	-2.39092	2.98173	0.0842093	1
NEURL1B	54492	-3.44074	-2.27683	2.97992	0.0843036	1
SCNN1D	6339	-1.65185	2.41352	2.97867	0.0843684	1
AMZ2	51321	0.453438	6.68009	2.97754	0.0844277	1
THOC7	80145	0.442958	5.19654	2.97418	0.0846031	1
ANGPTL8	55908	5.39792	-2.43296	2.97401	0.0846119	1
LINC01160	100129269	-2.61807	-2.46765	2.97344	0.0846419	1
SLC35D3	340146	-4.17496	-2.39349	2.97117	0.0847605	1
LOC102724323	102724323	-4.26207	-2.55636	2.96674	0.0849932	1
NPM2	10361	2.74419	0.304809	2.96508	0.0850801	1
LINC00298	339788	-3.14784	-2.72338	2.96468	0.0851011	1
SCARNA27	100124533	-3.67323	-2.4944	2.96456	0.0851074	1
PHYKPL	85007	0.399143	7.45742	2.96424	0.0851242	1
CREB1	1385	0.394626	5.9971	2.96259	0.0852112	1
EIF3E	3646	0.375875	7.34915	2.96194	0.0852456	1
TAF9	6880	0.398628	6.63296	2.9604	0.0853267	1
GDAP2	54834	-0.588238	4.40505	2.95959	0.0853697	1
STK32C	282974	-0.684856	3.60976	2.95794	0.0854567	1
TMEM253	643382	-2.61327	-0.682156	2.95721	0.0854951	1
VNN1	8876	4.47221	-1.00536	2.95677	0.0855187	1
STC1	6781	-5.3386	-2.38904	2.95575	0.0855725	1
LINC01806	100996579	1.18267	1.37194	2.95455	0.0856364	1
GRIA3	2892	-4.56638	-2.15089	2.95454	0.0856365	1
ASIC1	41	-3.37759	-0.268521	2.95435	0.0856465	1
FCGR2B	2213	2.34104	-0.734115	2.95375	0.0856785	1
HOXA-AS2	285943	-3.48014	-2.83077	2.95315	0.0857105	1
SLC9A6	10479	-0.728846	4.64808	2.95204	0.0857692	1
TNNT2	7139	-3.16975	-2.85856	2.95124	0.0858115	1
CDCP2	200008	-5.65391	-2.35964	2.95066	0.0858424	1
WDR17	116966	2.67604	0.423369	2.95047	0.0858524	1
CABLES1	91768	-3.72619	-1.35189	2.95041	0.0858556	1
SMIM15-AS1	101928630	-3.15866	-2.6286	2.94902	0.0859295	1
ZNHIT1	10467	0.437614	5.29305	2.9482	0.0859734	1
SERINC4	619189	0.880828	2.31761	2.94791	0.0859885	1
PASK	23178	0.632345	6.25363	2.94758	0.0860063	1
OR3A1	4994	-3.08677	0.663355	2.94725	0.0860236	1
C1orf21	81563	2.31645	1.28883	2.94719	0.086027	1
CD209	30835	1.26896	-0.240568	2.94664	0.0860562	1
RTL5	340526	-2.38126	0.285985	2.94557	0.0861134	1
LOC105378947	105378947	4.04728	-2.45085	2.94464	0.0861627	1
PLSCR1	5359	0.589953	4.46703	2.94272	0.0862651	1
UHRF1BP1	54887	-0.84247	4.0055	2.94245	0.0862796	1
BANF1	8815	0.516093	5.19233	2.9418	0.0863147	1
NDUFA7	4701	0.446555	5.29435	2.94158	0.0863264	1
CAPZB	832	0.365372	8.38309	2.94103	0.0863554	1
TMEM263	90488	-0.608297	5.33512	2.94073	0.0863717	1
TRG-CCC2-1	100189231	-3.1253	-2.42828	2.93916	0.0864556	1
LINC00535	642924	-3.44322	-2.83121	2.93898	0.0864652	1
LOC642361	642361	0.711665	2.81525	2.93777	0.0865299	1
P2RY6	5031	-4.2233	-1.54086	2.93712	0.0865652	1
CDK19	23097	1.07044	2.03346	2.93478	0.0866904	1
COX6A1	1337	0.351041	7.611	2.93418	0.0867225	1
MTVR2	246754	3.09984	-1.49118	2.93397	0.086734	1
CCDC62	84660	1.67363	0.359514	2.93164	0.0868592	1
TTC30B	150737	-1.71939	1.32551	2.93156	0.0868637	1
ITM2C	81618	-0.55432	4.79282	2.93086	0.086901	1
TAC4	255061	3.1949	-1.51038	2.93086	0.086901	1
LINC02606	100506022	3.20456	-1.25379	2.9308	0.0869045	1
PRDM5	11107	-4.02386	-1.48535	2.92688	0.0871155	1
LOC101926892	101926892	-3.83918	-1.97948	2.92639	0.0871421	1
CTDP1	9150	-0.517633	6.38043	2.92328	0.08731	1
LINC01483	101928122	3.62313	-2.72723	2.9229	0.0873306	1
SLC7A3	84889	-5.33857	-2.4716	2.92266	0.0873439	1
LINC01422	101929539	2.96205	-1.56778	2.92216	0.0873709	1
SHC4	399694	-4.64479	-2.02746	2.92108	0.0874295	1
TRIM10	10107	-4.53106	-1.78544	2.92105	0.0874308	1
LINC00310	114036	3.44884	-2.15401	2.91727	0.087636	1
LOC729732	729732	-1.18913	1.2523	2.91714	0.0876429	1
C5orf49	134121	-5.5122	-2.4845	2.91696	0.0876531	1
LAMB2P1	22973	2.08522	0.249287	2.91486	0.0877668	1
TWIST1	7291	-3.57125	-2.03566	2.91462	0.0877801	1
XKR8	55113	-0.632249	4.42376	2.91333	0.0878504	1
TLL2	7093	-3.13585	-2.85894	2.91069	0.0879945	1
PNPLA8	50640	-0.716624	6.65083	2.90985	0.0880401	1
TRV-CAC1-6	100189227	-2.43851	-2.51438	2.90895	0.088089	1
NUF2	83540	1.42979	1.28403	2.90738	0.0881749	1
CLDN11	5010	4.55414	-2.37101	2.90736	0.088176	1
UBE2L6	9246	0.49204	7.70654	2.90513	0.0882979	1
KAZN	23254	4.30828	-1.87657	2.90288	0.0884212	1
ZNF267	10308	-0.825429	5.78072	2.89934	0.0886157	1
IFITM1	8519	0.55441	10.817	2.89894	0.0886381	1
ATP12A	479	-3.12445	-2.85907	2.89715	0.0887362	1
FABP9	646480	-3.12445	-2.85907	2.89715	0.0887362	1
MIR4441	100616493	-3.12445	-2.85907	2.89715	0.0887362	1
NOX5	79400	-3.12445	-2.85907	2.89715	0.0887362	1
ZNF33BP1	100419868	-3.12445	-2.85907	2.89715	0.0887362	1
ITIH2	3698	2.7625	-2.20887	2.89715	0.0887365	1
CPQ	10404	-0.664567	4.53694	2.89637	0.0887795	1
ZKSCAN3	80317	1.2743	2.34567	2.89318	0.0889549	1
IL3	3562	-5.27524	-2.4741	2.89096	0.0890778	1
SMIM2-AS1	101929212	4.7974	-1.54131	2.89018	0.0891212	1
MIR4771-2	100616165	3.38661	-2.69808	2.88962	0.0891517	1
C16orf72	29035	-0.478942	6.59219	2.88881	0.0891967	1
STARD6	147323	3.6922	-2.53294	2.88735	0.0892774	1
PAK3	5063	-1.73701	0.156209	2.88614	0.0893446	1
PHF11	51131	0.349271	6.04342	2.88268	0.089537	1
PIPOX	51268	-3.72921	-0.571364	2.88212	0.0895681	1
CLIP2	7461	-1.78758	0.843305	2.8821	0.0895691	1
DBIL5P2	100169989	-4.17451	-2.45251	2.88201	0.0895739	1
NCOA5	57727	-0.564564	5.11506	2.88164	0.0895948	1
GOLGA8DP	100132979	2.76792	-2.65028	2.88087	0.0896378	1
APOL4	80832	-3.55022	-2.24592	2.87843	0.0897736	1
EN2	2020	3.17311	-2.85846	2.87804	0.0897953	1
CAPN10-DT	101752400	1.39246	3.37474	2.87741	0.0898302	1
IFITM3	10410	0.458408	8.16583	2.87615	0.0899007	1
STK35	140901	-0.546066	5.2947	2.87571	0.0899253	1
CDIP1	29965	-0.792869	5.03341	2.87525	0.0899507	1
MRPS21	54460	0.337014	6.60875	2.8748	0.0899762	1
MIR9-3HG	254559	-1.95147	1.92903	2.87456	0.0899896	1
PNKD	25953	0.539721	4.98166	2.8739	0.0900264	1
NHSL1	57224	-3.81517	-2.35213	2.87078	0.0902009	1
LINC02506	102723828	-4.46385	-2.32652	2.86982	0.090255	1
IGHV7-34-1	28382	-4.06663	-2.67405	2.86977	0.0902579	1
OLFM1	10439	5.21539	-2.08122	2.86733	0.0903946	1
H2AFB3	83740	-4.30062	-2.55928	2.86628	0.0904538	1
PLAUR	5329	-1.33096	4.6961	2.8653	0.0905088	1
MIR4646	100616230	2.68859	-2.18473	2.86413	0.0905749	1
VSIG10L	147645	-4.23306	-1.95902	2.86153	0.0907211	1
TAS2R14	50840	-2.95373	-1.30369	2.86038	0.0907858	1
MOK	5891	-1.55541	0.965054	2.86033	0.0907891	1
MIR4746	100616371	-3.18138	-2.55634	2.85925	0.09085	1
APOD	347	3.83913	-2.7265	2.85842	0.090897	1
RBCK1	10616	0.398326	7.17175	2.85672	0.090993	1
HTR2B	3357	-2.81329	-0.802171	2.85631	0.0910159	1
CD40LG	959	0.465985	6.9816	2.85288	0.0912106	1
ORM1	5004	-2.80616	-2.24807	2.8516	0.091283	1
RNF32	140545	-1.37245	0.975153	2.85116	0.0913079	1
PCED1B	91523	0.534185	6.76088	2.85114	0.0913091	1
CCP110	9738	-0.85885	4.57088	2.84802	0.0914868	1
SMIM7	79086	0.424857	5.4263	2.84716	0.0915355	1
SSBP1	6742	0.357386	6.50676	2.84687	0.0915522	1
CACNB4	785	-4.73752	-1.99296	2.8461	0.0915958	1
MTOR-AS1	100873935	-3.15751	-2.01441	2.84496	0.0916607	1
LHFPL1	340596	4.34471	-1.83893	2.84475	0.0916726	1
LINC02408	100507175	5.28731	-2.47356	2.84177	0.0918429	1
LGI4	163175	-3.44876	-0.892405	2.8416	0.0918528	1
RNF181	51255	0.39504	5.75277	2.84109	0.0918821	1
LOC283856	283856	-4.16137	-2.30326	2.84028	0.0919283	1
RFC5	5985	0.602575	3.9158	2.84025	0.0919299	1
CBARP	255057	-2.91714	-2.49086	2.83911	0.091995	1
MIR548AK	100616488	3.00359	-2.09968	2.83862	0.0920234	1
ZNF830	91603	-0.469288	5.37544	2.8385	0.0920299	1
PAQR5	54852	-5.51231	-2.36265	2.83847	0.0920317	1
DHX38	9785	-0.424156	7.00385	2.8381	0.0920529	1
NDUFA11	126328	0.343899	6.34312	2.83795	0.0920618	1
MIR4522	100616277	2.89817	-2.51434	2.83745	0.0920901	1
TSLP	85480	-3.92774	-2.56278	2.83743	0.0920916	1
MROH7	374977	3.23969	-2.83063	2.83703	0.0921141	1
TDRD7	23424	0.681074	4.71425	2.83569	0.0921914	1
ZNF491	126069	3.38151	-0.974517	2.83447	0.0922614	1
DNAJC30	84277	0.69498	4.04634	2.83412	0.0922812	1
ITGA4	3676	0.413425	8.48866	2.832	0.0924034	1
TET3	200424	-0.729436	3.71571	2.83183	0.0924129	1
LINC01565	23434	4.63912	-2.30824	2.8317	0.0924207	1
IL5	3567	3.1732	-2.70147	2.82848	0.0926062	1
STX18-IT1	104472519	4.02345	-2.08639	2.82747	0.0926644	1
LINCR-0003	100996645	5.26396	-2.4745	2.82544	0.0927813	1
LTN1	26046	-0.487197	5.2282	2.82479	0.0928192	1
REP15	387849	4.7771	-2.32274	2.8247	0.0928244	1
RNASE1	6035	4.00622	-2.19652	2.82338	0.0929005	1
LINC02059	100505878	3.44879	-2.83113	2.82194	0.092984	1
ZNF433	163059	1.08296	2.26106	2.82183	0.0929902	1
CCAT2	101805488	3.24679	-2.83035	2.82109	0.0930334	1
LCMT1-AS2	100506655	3.49013	-1.1093	2.82062	0.0930604	1
ARX	170302	3.12063	-2.85896	2.81782	0.0932228	1
KREMEN2	79412	3.12063	-2.85896	2.81782	0.0932228	1
RXFP1	59350	3.12063	-2.85896	2.81782	0.0932228	1
SNORD121A	100113379	3.12063	-2.85896	2.81782	0.0932228	1
METTL23	124512	0.357577	6.12484	2.81649	0.0933003	1
KLHDC4	54758	0.57936	5.15629	2.816	0.0933286	1
DMWD	1762	0.639751	4.89916	2.81533	0.093368	1
LOC100506071	100506071	4.7667	-2.56145	2.81426	0.09343	1
CARM1	10498	1.09874	3.17361	2.81211	0.093555	1
MIR548AN	100616144	3.10411	-2.70313	2.81176	0.0935758	1
SLC50A1	55974	0.485088	5.2685	2.81171	0.0935784	1
KCND1	3750	2.28725	0.920542	2.81108	0.0936153	1
SDCBP2	27111	2.76304	-2.43181	2.81108	0.0936155	1
ZNF428	126299	0.539224	3.62323	2.81058	0.0936445	1
TNFRSF10C	8794	2.89474	-1.03721	2.80994	0.0936816	1
SOX9	6662	4.05008	-2.67571	2.80851	0.0937654	1
TRIM5	85363	0.891711	3.12669	2.80795	0.0937984	1
PFAS	5198	-0.505507	4.91268	2.80773	0.0938108	1
CCT6P1	643253	0.835248	4.00521	2.80741	0.0938298	1
CBS	875	2.77041	-1.50973	2.80649	0.0938835	1
MAK16	84549	-0.646135	4.49595	2.8055	0.0939414	1
MIF-AS1	284889	1.59447	-0.133105	2.80511	0.0939642	1
SLC49A3	84179	-0.880358	3.34332	2.80476	0.093985	1
VCPIP1	80124	-0.453535	6.13588	2.80408	0.094025	1
IMP4	92856	-0.431366	6.59288	2.80362	0.0940518	1
UBE2Q2P2	100134869	-1.44021	1.58469	2.80351	0.094058	1
STAB2	55576	2.82538	-2.53742	2.80183	0.0941568	1
BAHCC1	57597	3.10671	-2.85912	2.80156	0.0941727	1
C1orf141	400757	3.10671	-2.85912	2.80156	0.0941727	1
FAM230J	729461	3.10671	-2.85912	2.80156	0.0941727	1
LOC101927855	101927855	3.10671	-2.85912	2.80156	0.0941727	1
SLAMF9	89886	3.10671	-2.85912	2.80156	0.0941727	1
FHIT	2272	-0.632083	5.59625	2.80105	0.0942026	1
GPAT2	150763	-1.34368	2.66901	2.80044	0.0942382	1
OSR1	130497	-4.50707	-2.18189	2.79987	0.0942719	1
MIR4710	100616300	3.10393	-2.85915	2.79831	0.0943636	1
TMEM30CP	644444	3.10393	-2.85915	2.79831	0.0943636	1
UBA1	7317	0.424201	7.83907	2.79821	0.0943694	1
FCGR1B	2210	3.06991	-1.59241	2.79788	0.0943888	1
CDC42SE1	56882	0.385508	8.10699	2.79736	0.0944194	1
EEF1E1	9521	0.739574	2.66665	2.79688	0.0944479	1
COL4A3BP	10087	-0.562199	5.39163	2.79685	0.0944496	1
CCR8	1237	-1.76851	2.0776	2.79617	0.09449	1
LOC646903	646903	4.43818	-1.99505	2.79588	0.0945067	1
SMIM1	388588	2.01636	-1.44984	2.79464	0.09458	1
FALEC	100874054	-2.4201	-1.63256	2.7937	0.0946356	1
CENPBD1P1	65996	-0.635866	5.55788	2.79184	0.0947453	1
ZBED5-AS1	729013	0.902149	3.65782	2.78997	0.0948559	1
C22orf39	128977	0.437142	5.40498	2.78965	0.094875	1
BACE1-AS	100379571	3.17328	-2.72574	2.78716	0.0950222	1
MIR628	693213	-2.82396	-2.62671	2.78134	0.0953682	1
ANAPC16	119504	0.383079	7.12734	2.78107	0.0953846	1
FRMPD2	143162	-4.23283	-2.49022	2.77908	0.0955027	1
TNFAIP8L2	79626	1.40455	2.34946	2.77802	0.0955665	1
CBX3	11335	0.407739	5.91167	2.77736	0.0956054	1
AKT3	10000	-0.68263	3.32797	2.77715	0.0956184	1
LOR	4014	-3.52839	-2.38571	2.77649	0.0956577	1
LOC284454	284454	-1.27912	4.39999	2.77625	0.0956721	1
TUBB4B	10383	-0.763313	8.52736	2.77533	0.0957268	1
PTPN21	11099	-5.04791	-2.41265	2.77339	0.095843	1
HES6	55502	1.53061	1.10165	2.77201	0.0959254	1
PNN	5411	-0.369535	7.23517	2.7715	0.0959562	1
TRIM3	10612	0.768013	3.39326	2.76938	0.0960831	1
APEH	327	0.403349	7.29467	2.76607	0.0962822	1
ADRA2A	150	3.8242	-0.944906	2.76505	0.0963436	1
CC2D2A	57545	2.5574	-0.612918	2.76458	0.0963717	1
MIR181A2HG	100379345	3.64085	-2.47829	2.76451	0.0963762	1
GABRD	2563	-5.09673	-2.07481	2.76439	0.0963836	1
STOM	2040	0.56559	6.70318	2.76312	0.0964598	1
ZBED4	9889	-0.511563	5.09808	2.76265	0.096488	1
KLHL31	401265	-3.8629	-2.33038	2.76223	0.0965138	1
FER1L4	80307	3.26048	-0.300257	2.76213	0.0965194	1
PPRC1	23082	-0.567536	6.38313	2.76035	0.0966271	1
LILRP2	79166	3.00539	-2.19958	2.75798	0.0967701	1
HARBI1	283254	0.718588	3.86261	2.75773	0.0967857	1
TRBC2	28638	0.501766	10.3709	2.7576	0.0967934	1
BDNF-AS	497258	-2.27231	-0.570437	2.75688	0.0968371	1
FLJ45513	729220	1.77072	0.357716	2.75623	0.0968765	1
PRSS46P	100287362	3.68174	-2.3484	2.75515	0.0969417	1
SNX9	51429	-0.785633	6.70976	2.75494	0.0969546	1
CTHRC1	115908	-2.84817	-2.42852	2.7536	0.0970357	1
YPEL5	51646	-0.972969	11.0747	2.75311	0.0970655	1
TRIM36	55521	4.49659	-2.38605	2.75305	0.0970693	1
NR2C2	7182	-0.499132	4.22899	2.75164	0.0971548	1
AMPD3	272	-0.513535	4.80932	2.75159	0.0971576	1
MIR6836	102465503	4.00239	-2.65233	2.74984	0.0972642	1
MIR579	693164	2.89806	-2.67576	2.74884	0.097325	1
LOC101927053	101927053	2.9736	-1.15127	2.74843	0.0973497	1
HSPB11	51668	0.513092	4.54124	2.7482	0.0973643	1
TMEM143	55260	0.752356	4.36233	2.74713	0.0974289	1
RPP25L	138716	0.844935	3.27179	2.74681	0.0974486	1
ASCC3	10973	-0.381523	6.03013	2.74392	0.0976251	1
ZNF589	51385	-0.70586	5.15874	2.74337	0.0976584	1
CERS1	10715	-3.13293	-2.69962	2.74306	0.0976777	1
LOC283038	283038	-2.77957	-2.47249	2.74281	0.0976929	1
APC	324	-0.629796	5.27268	2.73911	0.0979192	1
FSCN3	29999	-4.40849	-2.04535	2.73812	0.0979797	1
SGMS2	166929	-4.36943	-2.14351	2.73707	0.0980447	1
FBXW7	55294	-0.364826	6.41857	2.73297	0.0982961	1
POLG	5428	-0.329902	7.07974	2.73149	0.0983873	1
SEMA6A	57556	0.948679	2.18976	2.73141	0.0983926	1
GUCA1C	9626	-3.61767	-2.77576	2.73115	0.0984086	1
NT5E	4907	-1.46803	3.05764	2.73083	0.0984278	1
ARIH1	25820	-0.59727	6.05082	2.73036	0.098457	1
IGHV6-1	28385	3.18388	-2.83067	2.73035	0.0984577	1
ZNF530	348327	1.14479	2.35753	2.73032	0.0984593	1
MT1M	4499	2.98991	-2.38654	2.73009	0.0984735	1
CFAP299	255119	3.17339	-2.83079	2.72953	0.0985086	1
GPR132	29933	-0.943744	6.96488	2.72951	0.0985095	1
ZNF488	118738	4.97504	-2.53822	2.72805	0.0985999	1
NUDT1	4521	0.673722	4.23705	2.72706	0.0986607	1
SOX6	55553	-3.83202	-1.47153	2.72705	0.0986616	1
LY6E	4061	0.493165	8.03358	2.72642	0.0987002	1
IGLV5-45	28781	3.4339	-1.93427	2.72567	0.0987467	1
MIR4685	100616482	-2.82311	-2.65207	2.72419	0.0988385	1
PDIA2	64714	-3.81941	-2.69869	2.72363	0.0988731	1
MRPS18C	51023	0.601708	3.81662	2.7225	0.0989427	1
ATP6V1E1	529	0.428644	6.13816	2.72062	0.0990595	1
SEC24B	10427	-0.496942	6.37187	2.71819	0.0992107	1
RBPJL	11317	5.13954	-2.21823	2.71758	0.0992486	1
MPND	84954	0.797175	2.40468	2.71708	0.0992793	1
SNHG19	100507303	1.08848	1.408	2.71708	0.0992794	1
MORN2	729967	-0.988764	2.69455	2.71688	0.0992921	1
GZMB	3002	2.1241	3.40653	2.71673	0.0993013	1
LINC02447	730971	2.82894	-1.57343	2.71591	0.099352	1
GPR137C	283554	2.74346	-1.9994	2.71566	0.0993678	1
MIR425	494337	2.54191	-1.0531	2.71532	0.0993888	1
LRRC8C-DT	400761	-0.703522	2.62725	2.71458	0.0994353	1
NPPA	4878	3.44873	-2.23648	2.71428	0.0994541	1
LOC105374567	105374567	1.07823	1.76466	2.71419	0.0994595	1
C20orf197	284756	2.1913	0.0416101	2.7141	0.0994649	1
ART3	419	-3.12082	-2.6272	2.71152	0.0996263	1
PLCL1	5334	-0.525098	5.95068	2.71075	0.099674	1
DUS2	54920	0.65412	4.50333	2.71056	0.0996862	1
DACT3	147906	-3.44129	-1.889	2.7088	0.099796	1
SMYD2	56950	0.38224	5.91242	2.70708	0.0999039	1
TMEM185A	84548	0.664737	4.23486	2.70649	0.0999408	1
VAT1	10493	0.479135	5.64796	2.7052	0.100022	1
ZNF334	55713	-3.44709	-1.39356	2.70482	0.100046	1
C2	717	1.89575	0.742297	2.70289	0.100166	1
HERPUD1	9709	-0.594218	7.98501	2.70266	0.100181	1
THBD	7056	-3.42491	0.65047	2.70199	0.100223	1
CENPI	2491	2.83414	-1.23393	2.70122	0.100272	1
NBAT1	729177	-2.81475	-2.18917	2.69819	0.100462	1
KRTAP24-1	643803	-5.2698	-2.55188	2.69732	0.100517	1
SLC26A4-AS1	286002	5.13952	-2.51643	2.69627	0.100584	1
RXYLT1-AS1	104169670	2.7569	-2.67514	2.69616	0.10059	1
CX3CL1	6376	-5.26981	-2.55188	2.69608	0.100595	1
STK4-AS1	100505826	-4.2326	-1.8642	2.69448	0.100696	1
SET	6418	0.319482	7.33761	2.6923	0.100834	1
ANP32B	10541	0.353556	6.27562	2.69191	0.100859	1
STX1B	112755	2.13327	-1.06952	2.69104	0.100914	1
AKAP5	9495	2.84831	-0.273852	2.69089	0.100923	1
CDR1	1038	-3.87156	-2.69879	2.68987	0.100988	1
VLDLR	7436	3.84457	-2.45021	2.68857	0.10107	1
LOC339862	339862	5.28719	-2.16986	2.68731	0.10115	1
PC	5091	0.913048	3.37008	2.68645	0.101205	1
XPO1	7514	0.39099	5.71348	2.68541	0.101271	1
ACSL5	51703	0.625464	6.42194	2.68488	0.101305	1
UEVLD	55293	0.994758	2.50452	2.68428	0.101343	1
HIST1H3C	8352	2.39758	-1.36653	2.68365	0.101383	1
CAPN12	147968	-1.3155	2.14171	2.6836	0.101386	1
CDIPTOSP	440356	3.76192	-1.90423	2.68313	0.101416	1
SBK1	388228	0.614248	5.30844	2.6829	0.101431	1
JMJD1C	221037	-0.519696	7.82966	2.68272	0.101442	1
KLHL28	54813	-0.467356	6.48552	2.6798	0.101628	1
TPRKB	51002	0.49072	4.0654	2.67903	0.101678	1
FNIP2	57600	-0.886526	4.53812	2.67872	0.101697	1
SLC25A22	79751	0.562347	4.68693	2.67856	0.101708	1
DUSP28	285193	0.54911	3.80001	2.67744	0.101779	1
LRRC8E	80131	-3.96243	-2.582	2.67695	0.10181	1
CAPG	822	-0.748843	5.95981	2.67538	0.101911	1
TSPAN12	23554	3.97454	-2.37199	2.67474	0.101952	1
RRP1B	23076	-0.369131	6.7449	2.67414	0.10199	1
LOC105377310	105377310	-5.27269	-2.38613	2.67243	0.1021	1
TRT-AGT2-2	100189340	3.6204	-2.53662	2.67122	0.102178	1
USP18	11274	0.878647	4.25152	2.67092	0.102197	1
KCNH1	3756	-4.07306	-2.32952	2.67051	0.102223	1
SYT4	6860	-3.56067	-1.03707	2.67008	0.102251	1
TNFAIP6	7130	-3.83225	-2.6483	2.66542	0.102551	1
OBSCN-AS1	574407	-1.61773	0.830426	2.66503	0.102576	1
ZNF266	10781	0.421985	6.58297	2.66455	0.102607	1
PCCA-AS1	100885777	-3.15497	-2.5413	2.66446	0.102612	1
MIR4265	100422863	3.62035	-2.63056	2.66287	0.102715	1
DCTN2	10540	0.425669	6.24071	2.66066	0.102858	1
ZFYVE9	9372	-0.640115	3.31541	2.66056	0.102864	1
MIR766	768218	2.7929	-2.27116	2.66006	0.102897	1
KLHL18	23276	-0.589262	5.7461	2.65872	0.102984	1
MEIS2	4212	4.97497	-2.42986	2.65838	0.103006	1
LOC101927354	101927354	-2.52583	-1.21033	2.65564	0.103183	1
ZNF467	168544	0.943406	2.6729	2.65551	0.103191	1
LOC100996654	100996654	1.93583	-0.789022	2.65542	0.103198	1
ZNF674-AS1	401588	0.842059	3.60117	2.65415	0.10328	1
MIR3936	100500865	-2.97274	-2.85733	2.65226	0.103403	1
ZNF525	170958	0.691187	3.98353	2.65196	0.103422	1
ARHGEF17	9828	-2.97275	-2.8852	2.65186	0.103429	1
DAB2IP	153090	-2.97275	-2.8852	2.65186	0.103429	1
ENPEP	2028	-2.97275	-2.8852	2.65186	0.103429	1
MIR3137	100422926	-2.97275	-2.8852	2.65186	0.103429	1
BMS1P21	100288974	2.8256	-2.51765	2.65106	0.103481	1
NMT1	4836	0.335451	6.28941	2.6498	0.103563	1
TRT-AGT1-1	100189187	3.11894	-2.67681	2.64887	0.103624	1
N4BP2L2	10443	0.344879	7.6077	2.64866	0.103637	1
NUP107	57122	-0.423369	5.53656	2.64779	0.103694	1
MPP2	4355	1.77276	1.92292	2.64773	0.103698	1
SEC14L6	730005	-4.78479	-2.62437	2.64651	0.103778	1
ADAMTSL2	9719	-2.46181	0.696184	2.64641	0.103784	1
LMOD1	25802	4.43616	-2.33759	2.64638	0.103786	1
CCL2	6347	-4.04146	-2.18149	2.64599	0.103811	1
ZSWIM8-AS1	100507331	-1.43217	0.286064	2.64449	0.10391	1
SLC39A12-AS1	100129213	-5.17899	-2.57504	2.63771	0.104354	1
USB1	79650	0.437946	5.95909	2.63719	0.104388	1
TENM1	10178	1.01772	3.05857	2.63468	0.104553	1
SNORD104	692227	1.05807	1.12396	2.63396	0.104601	1
ATP6V1G3	127124	-3.58746	-2.42846	2.63246	0.104699	1
EFNA5	1946	3.04307	-2.00578	2.6324	0.104704	1
CD320	51293	0.701727	5.02931	2.63184	0.10474	1
PRXL2A	84293	0.917729	3.26421	2.63174	0.104747	1
TMEM38B	55151	0.553203	4.05118	2.63156	0.104759	1
CLEC2D	29121	0.359474	8.12261	2.63143	0.104767	1
DCDC1	341019	-3.16279	-2.01927	2.63115	0.104786	1
ZFX-AS1	100873922	2.22488	-2.42981	2.63064	0.104819	1
HDX	139324	1.46583	1.51962	2.63014	0.104853	1
YWHAG	7532	-0.672234	3.15121	2.62985	0.104871	1
FBXO45	200933	-0.815589	4.07133	2.62867	0.10495	1
JAGN1	84522	0.498429	4.89069	2.62684	0.105071	1
OLAH	55301	5.13946	-2.03387	2.62641	0.105099	1
ZC3H7B	23264	0.702277	3.7931	2.62531	0.105172	1
CCNJL	79616	4.25759	-2.13237	2.62272	0.105343	1
IGKV1D-13	28902	3.82697	-2.67877	2.62153	0.105423	1
MIS18A	54069	0.82937	2.39914	2.62124	0.105442	1
SNAP25	6616	5.05954	-2.53836	2.62122	0.105443	1
STAM	8027	-0.430709	5.48976	2.62068	0.105479	1
PKHD1L1	93035	-2.77546	-2.13207	2.61888	0.105599	1
PPP1R3C	5507	-3.39906	-2.70184	2.61796	0.10566	1
PUS3	83480	-0.796549	3.32051	2.61765	0.105681	1
LMTK2	22853	-0.538763	4.93134	2.61756	0.105687	1
FAHD2A	51011	0.55235	4.65971	2.61603	0.105789	1
ZBTB8OS	339487	0.432147	4.85813	2.6154	0.105831	1
LINC00900	283143	5.03636	-2.47328	2.61539	0.105832	1
TEAD1	7003	2.7595	-2.77726	2.6153	0.105837	1
OR13A1	79290	5.04022	-2.53902	2.6152	0.105844	1
IGKV4-1	28908	-2.97268	0.285985	2.61463	0.105882	1
LRRC4B	94030	-4.12789	-2.40905	2.61373	0.105942	1
FKBP10	60681	-3.96244	-2.51127	2.61344	0.105962	1
MIR6747	102465447	-2.81319	-2.72672	2.61311	0.105984	1
PCDHGB6	56100	-4.44601	-1.92631	2.61154	0.106089	1
KCNC1	3746	-2.91935	-1.52904	2.61111	0.106117	1
WNT8B	7479	-2.36287	-1.80193	2.61002	0.106191	1
SNORA80E	677823	-2.26924	-2.00404	2.60948	0.106226	1
CD44	960	-0.504713	9.99298	2.60928	0.10624	1
CHORDC1	26973	0.545938	4.89835	2.60869	0.106279	1
FOSL1	8061	-1.61679	2.81142	2.60661	0.106419	1
USPL1	10208	0.525709	6.06408	2.60642	0.106432	1
C20orf204	284739	1.68891	2.57049	2.60402	0.106593	1
H2AFB2	474381	-4.11792	-2.69865	2.60381	0.106607	1
FOLR2	2350	-4.51126	-2.23013	2.60313	0.106653	1
ANXA8	653145	-2.42493	-2.24978	2.60261	0.106688	1
NAIF1	203245	0.419491	4.65404	2.60205	0.106725	1
LOC101927588	101927588	-3.68895	-1.99538	2.60153	0.10676	1
KIAA1549L	25758	-4.78485	-2.16859	2.5994	0.106904	1
CEACAM21	90273	0.410579	5.62085	2.59708	0.107061	1
LOC105376526	105376526	3.8268	-2.25329	2.59704	0.107063	1
PSME2	5721	0.366485	7.43654	2.59651	0.107099	1
MYSM1	114803	0.466169	4.91345	2.59472	0.107221	1
KYAT1	883	0.762263	4.05217	2.59371	0.107289	1
LINC01862	105372267	-3.31268	-0.998936	2.59328	0.107318	1
AMIGO2	347902	0.514886	4.87451	2.59307	0.107332	1
PTH2	113091	-2.91967	-2.88565	2.5924	0.107377	1
ALPL	249	2.98264	-2.85659	2.59167	0.107427	1
IGHVII-31-1	28370	-2.91769	-2.85759	2.59142	0.107444	1
ANKRD30BL	554226	-2.91769	-2.85773	2.59141	0.107444	1
IL22RA1	58985	2.98266	-2.88501	2.59129	0.107453	1
INHBB	3625	2.98266	-2.88501	2.59129	0.107453	1
MS4A3	932	2.98266	-2.88501	2.59129	0.107453	1
PDE6H	5149	2.98266	-2.88501	2.59129	0.107453	1
SAGE1	55511	2.98266	-2.88501	2.59129	0.107453	1
TNFSF15	9966	2.98266	-2.88501	2.59129	0.107453	1
ANKUB1	389161	-2.91769	-2.88564	2.59102	0.107471	1
ANXA8L1	728113	-2.91769	-2.88564	2.59102	0.107471	1
GAD1	2571	-2.91769	-2.88564	2.59102	0.107471	1
LINC00867	100506126	-2.91769	-2.88564	2.59102	0.107471	1
LOC101928335	101928335	-2.91769	-2.88564	2.59102	0.107471	1
OLFML2A	169611	-2.91769	-2.88564	2.59102	0.107471	1
TBX1	6899	3.25002	-2.37491	2.59076	0.107489	1
STRADA	92335	-0.489329	4.86021	2.58874	0.107626	1
C15orf65	145788	-1.9082	-0.651249	2.5863	0.107792	1
PRKCI	5584	0.616993	4.03604	2.58629	0.107793	1
LINC02363	728175	4.00531	-2.44235	2.58489	0.107888	1
ZMYM4	9202	-0.524563	5.09198	2.58486	0.10789	1
MICOS13	125988	0.352803	5.25792	2.58292	0.108022	1
TRBV6-5	28602	0.613714	4.98157	2.5824	0.108058	1
PRR34	55267	1.74172	0.804393	2.58191	0.108091	1
LOC101928796	101928796	-3.45061	-2.07222	2.58114	0.108144	1
KIAA1109	84162	-0.391691	6.18295	2.57966	0.108245	1
RASSF1	11186	0.39443	7.5584	2.57937	0.108265	1
FRMD6-AS1	145438	1.94916	-0.283383	2.57936	0.108266	1
ABHD6	57406	0.922284	2.65377	2.57927	0.108271	1
LTBR	4055	3.1934	-0.138897	2.57906	0.108286	1
LINC00520	645687	-5.08207	-2.59855	2.57793	0.108363	1
NPIPB13	613037	-0.61536	5.98029	2.57791	0.108365	1
AKR1B10	57016	-5.08208	-2.59855	2.57766	0.108382	1
COA4	51287	0.542598	4.23516	2.57665	0.108451	1
FAM227B	196951	1.03786	1.53661	2.57596	0.108498	1
PROX2	283571	2.75492	-1.54756	2.5754	0.108537	1
ZNF780A	284323	0.765304	3.24906	2.57483	0.108576	1
TMEM160	54958	0.41984	5.41338	2.57448	0.1086	1
NICN1	84276	0.62514	4.78225	2.57257	0.108731	1
NOX1	27035	3.62594	-2.63146	2.57114	0.108829	1
TLDC2	140711	0.541935	5.40761	2.57064	0.108864	1
ERICH3	127254	-4.74429	-2.64732	2.57003	0.108906	1
OSBPL6	114880	-3.08226	-0.241681	2.56998	0.108909	1
CDC42EP5	148170	3.2503	-2.77682	2.56967	0.108931	1
TRIM55	84675	-3.5063	-2.51402	2.56899	0.108977	1
VPS37C	55048	1.30198	0.965049	2.5688	0.10899	1
TRGJ2	6969	1.80279	-1.66549	2.56834	0.109022	1
PDCD2	5134	0.294353	6.46722	2.56768	0.109068	1
VPS13B	157680	-0.385839	6.74361	2.56766	0.109069	1
ADGRA2	25960	-3.48963	-1.25893	2.5653	0.109232	1
ELK3	2004	-0.437054	5.57793	2.56462	0.109279	1
ZNF610	162963	2.72005	-0.343842	2.56382	0.109334	1
RPS28	6234	0.4055	4.93119	2.56369	0.109343	1
CA8	767	4.97487	-2.56063	2.56239	0.109433	1
TRAV8-4	28682	0.565962	4.3562	2.5621	0.109453	1
TMEM43	79188	-0.402984	7.03643	2.56075	0.109547	1
BPI	671	-4.87337	-2.58365	2.55928	0.109649	1
NTNG2	84628	1.1458	1.23591	2.55634	0.109852	1
LRRC37A6P	387646	-1.65853	-1.48588	2.55632	0.109854	1
RHBDL3	162494	4.95561	-2.56125	2.55523	0.109929	1
SMIM17	147670	-3.88618	-1.66244	2.55462	0.109972	1
CST7	8530	1.04682	5.74359	2.55207	0.11015	1
PCBP1	5093	0.351302	6.98087	2.55072	0.110244	1
CSPG5	10675	-3.65948	-2.40664	2.55061	0.110252	1
KDM4B	23030	-0.368877	5.86807	2.55058	0.110254	1
ABHD14B	84836	0.347327	6.88008	2.54829	0.110414	1
IFITM5	387733	-3.30014	-2.55495	2.54752	0.110468	1
LOC90246	90246	-4.83983	-2.27073	2.54665	0.110528	1
MIR3682	100500850	2.89823	-2.62915	2.5451	0.110637	1
COPRS	55352	1.05792	2.82796	2.54401	0.110713	1
HERC2	8924	-0.416502	6.09149	2.54178	0.11087	1
MET	4233	-4.07265	-1.85917	2.54142	0.110895	1
LOC729930	729930	3.10491	-2.51805	2.54094	0.110928	1
HCG4	54435	1.92793	-0.0189468	2.54001	0.110994	1
CRPPA-AS1	100506025	-2.86914	-2.88608	2.53714	0.111196	1
LOC100505841	100505841	-2.86914	-2.88608	2.53714	0.111196	1
PPP4C	5531	0.36711	7.1368	2.53509	0.11134	1
TRGV3	6976	1.26373	1.78741	2.53506	0.111343	1
FAM153CP	653316	-1.2788	0.991907	2.53487	0.111356	1
KLHL25	64410	-0.775348	3.08228	2.53329	0.111468	1
SNORC	389084	3.10336	-2.38093	2.53287	0.111497	1
OST4	100128731	0.309658	7.07461	2.53212	0.11155	1
LOC100506142	100506142	-2.93177	-0.934473	2.53197	0.111561	1
KIF7	374654	2.82843	-2.7265	2.53143	0.111599	1
TFB2M	64216	-0.548609	4.45009	2.53141	0.111601	1
SNX20	124460	0.486837	5.91489	2.53126	0.111611	1
ZNF875	284459	-0.536547	5.10835	2.53071	0.11165	1
ODC1	4953	-0.660578	9.22117	2.53012	0.111691	1
GLUL	2752	-0.589073	7.17606	2.52986	0.11171	1
MATK	4145	1.04814	4.20709	2.52932	0.111748	1
REX1BD	55049	0.342691	7.58047	2.52682	0.111926	1
FCRLA	84824	-2.31507	-0.227422	2.52651	0.111948	1
BAG3	9531	-0.481767	6.50541	2.52627	0.111965	1
NACA2	342538	0.553773	3.3639	2.52453	0.112088	1
PCDHGB5	56101	5.01307	-2.27428	2.52347	0.112164	1
KIF6	221458	4.55708	-2.58457	2.52305	0.112194	1
ZNF160	90338	-0.506241	5.58584	2.52225	0.11225	1
MMD	23531	0.649449	4.37138	2.52189	0.112276	1
DNAJC19	131118	0.369559	5.0711	2.52186	0.112278	1
LOC103908605	103908605	1.94942	-0.60317	2.5212	0.112325	1
MT3	4504	-2.77235	-1.48035	2.51947	0.112448	1
DICER1-AS1	400242	-1.25946	1.887	2.51898	0.112483	1
INSC	387755	4.17731	-1.77206	2.51861	0.11251	1
TRBV11-2	28581	0.555428	4.72383	2.51829	0.112532	1
PCDHB15	56121	-4.73701	-2.21419	2.51798	0.112555	1
TCTEX1D2	255758	0.744708	2.25242	2.51532	0.112745	1
HBQ1	3049	2.7536	-2.60799	2.51319	0.112897	1
CCDC122	160857	2.14914	-0.490619	2.51315	0.1129	1
OXCT2	64064	-2.84682	-2.88626	2.51312	0.112902	1
UBE2QL1	134111	3.39424	-1.541	2.5129	0.112918	1
ZNF790	388536	1.08817	1.9121	2.51237	0.112956	1
LINC01206	100996490	-4.97818	-2.62245	2.51167	0.113006	1
SPOCK1	6695	-4.83978	-2.60484	2.51113	0.113045	1
LRTM2	654429	-4.78496	-2.19615	2.51102	0.113053	1
TRL-TAG2-1	100189151	2.75277	-2.75425	2.51061	0.113082	1
SIRT1	23411	-0.476524	6.13708	2.50751	0.113305	1
CERK	64781	-0.342245	7.52107	2.50721	0.113326	1
LOC100128494	100128494	-1.79881	0.144859	2.5069	0.113349	1
FFAR1	2864	-4.93573	-2.38561	2.50605	0.11341	1
ADCY10	55811	-3.16502	-1.28996	2.50582	0.113427	1
LINC00933	100506874	-2.35628	-1.53385	2.5046	0.113514	1
CLEC6A	93978	4.88492	-2.58325	2.50451	0.11352	1
LOC100335030	100335030	2.82871	-2.11895	2.50447	0.113524	1
ELFN1-AS1	101927125	4.88492	-2.58325	2.50422	0.113541	1
IQCE	23288	0.760785	3.18672	2.50372	0.113578	1
MIR23A	407010	-2.42472	-1.69216	2.50238	0.113674	1
TMEM256	254863	0.648969	2.76249	2.50228	0.113682	1
OR52N4	390072	-1.57072	1.22473	2.50227	0.113683	1
PHPT1	29085	0.482456	5.27778	2.50201	0.113701	1
UBIAD1	29914	0.443557	6.43425	2.50191	0.113709	1
SDK1	221935	-2.5883	0.428657	2.50046	0.113813	1
ANKRD26P3	100101938	4.78907	-2.24253	2.50027	0.113827	1
GNRH1	2796	3.19278	-1.08304	2.49991	0.113853	1
MIR22HG	84981	-0.820317	5.15825	2.49929	0.113898	1
UBL5	59286	0.303606	6.87031	2.49891	0.113925	1
ASB6	140459	-0.431658	6.26527	2.49714	0.114053	1
ABHD10	55347	0.421277	5.00308	2.49611	0.114128	1
MIR3680-2	100847041	-2.77164	-2.1135	2.49608	0.11413	1
AKAP14	158798	2.76107	-2.56136	2.49607	0.114131	1
PPP1R17	10842	-4.89665	-2.62433	2.49502	0.114207	1
P3H2	55214	-4.89665	-2.62433	2.49472	0.114229	1
C8orf34	116328	-4.89665	-2.62433	2.49334	0.114329	1
AGTRAP	57085	0.514533	5.65559	2.49169	0.114449	1
SLC4A5	57835	0.780983	2.78178	2.4915	0.114463	1
LRRN3	54674	-1.31778	5.08869	2.49065	0.114525	1
TAF1D	79101	0.424546	5.45326	2.49007	0.114567	1
MEP1B	4225	4.86573	-2.45462	2.48943	0.114613	1
KLHL29	114818	-0.985119	2.8397	2.48937	0.114618	1
RXFP4	339403	3.84385	-1.28951	2.48873	0.114664	1
LINC02125	101928203	-3.60988	-2.69839	2.4883	0.114695	1
BEST4	266675	-1.23486	1.16881	2.48822	0.114702	1
POU5F1B	5462	1.82412	-0.30123	2.48785	0.114728	1
SCGB1C1	147199	-3.36014	-2.47197	2.48569	0.114886	1
TRBV27	28560	0.612136	4.48954	2.485	0.114936	1
DGUOK-AS1	100874048	2.46573	-1.50445	2.48326	0.115063	1
LOC101929479	101929479	-1.45216	-0.710147	2.48314	0.115072	1
HOTAIRM1	100506311	1.00809	2.03176	2.48243	0.115124	1
PABPC1L	80336	0.682308	4.4012	2.48115	0.115218	1
LOC100130451	100130451	3.68644	-2.74891	2.48076	0.115247	1
LGMN	5641	-1.00507	4.62442	2.47776	0.115467	1
CP	1356	3.11368	-2.77904	2.4772	0.115508	1
POU6F2-AS2	100689074	-1.45301	-1.29222	2.47652	0.115558	1
CDKN1A	1026	-1.13339	8.32127	2.47582	0.115609	1
NOMO3	408050	-0.398456	6.09436	2.47571	0.115617	1
PPARA	5465	-0.698395	2.98874	2.47555	0.115629	1
MIR3149	100422921	3.61977	-2.70232	2.47547	0.115635	1
MIR652	724022	-2.81079	-2.85869	2.47475	0.115688	1
IRX3	79191	-2.81079	-2.85931	2.47474	0.115688	1
BPIFA4P	317716	-2.81078	-2.88657	2.47437	0.115716	1
LINC00636	285205	-2.81078	-2.88657	2.47437	0.115716	1
LOC284865	284865	-2.81078	-2.88657	2.47437	0.115716	1
MIR4518	100616405	-2.81078	-2.88657	2.47437	0.115716	1
MOG	4340	-2.81078	-2.88657	2.47437	0.115716	1
NEURL1-AS1	102724341	-2.81078	-2.88657	2.47437	0.115716	1
SYNJ2	8871	-0.427542	5.39441	2.47395	0.115747	1
SYNJ1	8867	0.594411	3.84718	2.47392	0.115749	1
DNAJC15	29103	0.341791	6.08773	2.47326	0.115798	1
FAM223A	100132967	1.80514	-1.56919	2.47264	0.115843	1
STARD10	10809	0.5435	4.48502	2.47147	0.11593	1
EZR	7430	-0.827205	10.3133	2.47124	0.115947	1
MIR32	407036	-3.44988	-2.6063	2.47083	0.115977	1
NRG1	3084	3.82629	-1.38983	2.47057	0.115996	1
CHAC2	494143	1.28912	0.84888	2.47026	0.116019	1
PCYOX1L	78991	-0.536791	5.29172	2.4695	0.116075	1
RPAP2	79871	0.470029	4.96198	2.46943	0.11608	1
GATD3A	8209	0.451388	5.02634	2.46851	0.116148	1
SPATA2	9825	-0.622393	5.89532	2.46747	0.116225	1
MEF2C	4208	-1.88229	0.150689	2.466	0.116334	1
SPATA6	54558	-1.17635	1.28419	2.46482	0.116421	1
ZEB1-AS1	220930	1.30603	1.27882	2.46389	0.11649	1
BRD2	6046	-0.533794	8.83951	2.46357	0.116514	1
METAP1D	254042	-0.763221	2.58639	2.46329	0.116534	1
CALY	50632	1.25291	1.80182	2.46311	0.116548	1
GNG8	94235	2.40603	-0.572046	2.4616	0.11666	1
CDK5	1020	0.643573	3.60221	2.46131	0.116681	1
SLC29A2	3177	-0.708308	4.03534	2.46041	0.116748	1
FAM83H	286077	2.43695	-0.409243	2.4601	0.116771	1
KRT17	3872	-2.79715	-2.85881	2.45996	0.116781	1
SNORD49B	692087	2.07922	-2.51342	2.45894	0.116858	1
PITPNM2-AS1	100507091	-3.36673	-1.47363	2.4587	0.116875	1
[truncated: 19,384 more rows]
