# Supplementary material for: Heightened expression of type I interferon signaling genes in CD4+ T cells from acutely HIV-1–infected women is associated with lower viral loads
Source: Front Immunol. 2025 Jan 20;15:1507530. doi: 10.3389/fimmu.2024.1507530 (PMC11788160; doi:10.3389/fimmu.2024.1507530)
Supplement: Supplementary file 6 [file Table4.xls]

## Sheet: class_CM_F-CM_M.GLM.topTags
gene_name	seqname	logFC	logCPM	LR	PValue	FDR
RPS4Y1	6192	-9.99829	6.98951	526.769	1.42547e-116	3.04808e-112
KDM5D	8284	-9.79846	6.61851	513.496	1.10038e-113	1.17647e-109
UTY	7404	-8.4554	5.45153	402.358	1.68931e-89	1.20408e-85
DDX3Y	8653	-9.60506	7.77198	329.606	1.17088e-73	6.25921e-70
EIF1AY	9086	-9.4071	4.34471	284.979	6.17533e-64	2.64094e-60
TTTY15	64595	-10.2692	4.88647	266.72	5.88581e-60	2.0976e-56
TXLNGY	246126	-9.25596	4.407	243.222	7.80018e-55	2.38273e-51
XIST	7503	12.3329	4.29044	225.459	5.83048e-51	1.55841e-47
PRKY	5616	-3.96358	5.65828	218.584	1.84218e-49	4.37682e-46
USP9Y	8287	-8.98691	3.90102	179	8.01119e-41	1.71303e-37
ZFY	7544	-5.93184	4.9742	169.431	9.85016e-39	1.91478e-35
BCORP1	286554	-8.5582	3.30984	134.547	4.14805e-31	7.39147e-28
PPP1R2C	80316	8.23431	3.14878	79.1816	5.66563e-19	9.31908e-16
NLGN4Y	22829	-8.30095	-0.112093	24.6519	6.86786e-07	0.00104897
ADAM1A	8759	7.74504	0.757065	20.0548	7.52547e-06	0.0107278
IL18RAP	8807	7.54979	2.34651	19.8254	8.48484e-06	0.0113395
STRC	161497	-3.95534	1.21123	16.9661	3.80536e-05	0.0478648
LTK	4058	2.9767	2.88285	16.8537	4.03751e-05	0.0479634
FAM224B	401629	-6.52464	-1.33713	16.5821	4.6589e-05	0.0524322
HBG2	3048	11.2804	2.71404	15.9682	6.44147e-05	0.0688689
LINC00278	100873962	-6.67782	-0.614174	15.8707	6.78191e-05	0.069056
TTTY14	83869	-6.6096	-0.721734	15.6635	7.56693e-05	0.0735471
FAM224A	401630	-6.6275	-1.1332	15.2716	9.31069e-05	0.0865611
BRWD1-AS2	103091865	-6.18799	-0.0806762	15.0317	0.000105719	0.0941916
PHEX	5251	-7.92406	0.452299	14.9178	0.000112297	0.0960497
RAP2C-AS1	101928578	-3.04785	1.12075	14.8398	0.000117039	0.0962555
IGLV3-19	28797	-8.42024	-0.783368	14.6969	0.000126256	0.0999902
ZNF530	348327	2.8324	2.35753	14.4148	0.000146644	0.108101
CRLF2	64109	-8.24032	0.00177466	14.4126	0.000146813	0.108101
APBB2	323	-7.8594	-1.05473	14.2534	0.000159772	0.108101
DBIL5P	100131454	8.15111	-0.392584	14.2447	0.000160514	0.108101
PFN4	375189	-7.4948	-1.06554	14.2271	0.000162017	0.108101
HPGDS	27306	-7.01273	0.113321	14.172	0.000166831	0.108101
PRKX	5613	0.885014	6.96862	13.9731	0.000185444	0.116628
CYP1B1	1545	-9.16337	0.582617	13.8108	0.000202173	0.123516
CCDC144A	9720	-2.34181	2.30627	13.7274	0.000211346	0.125534
FAM102B	284611	-1.71664	4.20207	13.5464	0.000232736	0.134502
NEDD4L	23327	-3.11241	2.40422	13.4355	0.000246902	0.138934
IL17RE	132014	6.46908	-1.24124	13.2705	0.000269619	0.147007
MATK	4145	2.52823	4.20709	13.2334	0.000274997	0.147007
CLDN7	1366	6.07613	-0.22084	13.1531	0.00028705	0.149707
ERBB3	2065	7.6228	0.357271	12.976	0.000315504	0.160629
SOX13	9580	-6.65729	1.27608	12.8671	0.000334401	0.161531
TMSB4Y	9087	-3.198	0.219663	12.86	0.000335674	0.161531
KDM6A	7403	1.20026	6.61038	12.8364	0.000339938	0.161531
TMEM44	93109	6.94636	-0.0402512	12.6208	0.000381484	0.171258
HEXIM1	10614	-0.943836	5.68031	12.6069	0.00038433	0.171258
PTGS2	5743	-8.33855	0.827471	12.6064	0.000384436	0.171258
SPNS2	124976	-6.10491	-0.962787	12.5649	0.000393068	0.17153
ANXA1	301	-1.93021	10.0635	12.1714	0.000485272	0.199077
TSHZ3	57616	5.27873	0.978021	12.1607	0.000488078	0.199077
TNS2	23371	-5.86757	0.240461	12.1464	0.000491822	0.199077
TICRR	90381	7.39633	-0.493022	12.1403	0.000493433	0.199077
ATRIP	84126	1.59355	4.26717	12.0722	0.000511791	0.20266
SESN2	83667	-2.41852	6.98861	12.0066	0.000530114	0.206099
TUBB6	84617	-5.46557	0.359764	11.9572	0.000544378	0.207865
FAM210B	116151	0.96132	5.23605	11.9159	0.00055656	0.208788
SCML2	10389	6.79734	0.345153	11.623	0.000651406	0.233133
SKIV2L	6499	0.727854	6.21614	11.6203	0.00065235	0.233133
TNFRSF10C	8794	-6.89924	-1.03721	11.5903	0.000662971	0.233133
KCTD15	79047	3.98847	0.862017	11.582	0.000665942	0.233133
LOC100507437	100507437	6.40506	-0.395834	11.5542	0.000675969	0.233133
LOC101927322	101927322	5.90015	-0.132286	11.2873	0.000780406	0.26488
SLC38A2	54407	-1.01722	7.86882	11.1768	0.000828286	0.276738
IBA57-DT	574432	-7.23313	-0.849867	11.0933	0.000866391	0.282645
TERT	7015	-5.37931	0.279406	11.0805	0.000872401	0.282645
IGLV7-46	28775	8.02122	0.409115	10.9271	0.000947689	0.302454
TCF4	6925	-4.11652	0.68906	10.8742	0.000975132	0.305085
B4GALT1-AS1	101929639	5.91299	-0.962627	10.8271	0.00100026	0.305085
SOX4	6659	2.38995	3.97989	10.8045	0.00101254	0.305085
CYSLTR1	10800	-1.38586	4.87754	10.8036	0.001013	0.305085
ITGB2-AS1	100505746	0.952067	7.53868	10.6497	0.0011009	0.326951
C11orf21	29125	1.63939	5.39408	10.5584	0.00115662	0.335899
CLNK	116449	-4.70411	0.171869	10.5491	0.00116245	0.335899
CA6	765	2.0714	3.44191	10.4603	0.00121967	0.343763
ZNF780A	284323	1.57142	3.24906	10.456	0.00122254	0.343763
HECTD2	143279	-3.46652	1.35981	10.4329	0.00123789	0.343763
TRAJ46	28709	5.66295	-1.54747	10.344	0.00129898	0.356102
ISL2	64843	-8.35593	-0.375577	10.316	0.00131881	0.356962
NTN4	59277	5.7261	0.964714	10.2795	0.0013452	0.357948
PEG10	23089	-6.6853	-1.04648	10.2334	0.00137917	0.357948
IGHV3-72	28410	-7.67881	-1.49143	10.2216	0.00138802	0.357948
FOXJ3	22887	-0.763573	6.42076	10.2198	0.00138941	0.357948
DCST1-AS1	100505666	3.92348	-0.256543	10.0941	0.00148745	0.376895
INTS8	55656	0.900229	6.11932	10.0752	0.00150274	0.376895
JAG2	3714	-7.52042	0.323109	10.0593	0.00151583	0.376895
SLC9B1	150159	2.06734	1.50906	10.0352	0.00153576	0.377463
LZTS1	11178	6.65274	0.640898	9.99187	0.00157233	0.382058
BCKDHA	593	0.714781	6.29582	9.93919	0.00161796	0.38873
LINC01993	100996291	6.9478	-0.830303	9.88798	0.00166362	0.391414
MYH3	4621	-1.95404	2.58292	9.88563	0.00166575	0.391414
DACT1	51339	3.07806	4.02126	9.7651	0.00177856	0.409242
C7orf31	136895	1.84387	2.32921	9.76372	0.0017799	0.409242
PCID2	55795	0.955493	5.61876	9.69847	0.00184421	0.419519
MTRNR2L1	100462977	-1.55992	4.90666	9.64852	0.00189504	0.426544
MRGPRD	116512	6.55827	-1.57364	9.56177	0.00198672	0.442521
KDM5C	8242	0.711385	7.09208	9.51136	0.00204203	0.450153
CHRNA6	8973	-6.26552	-0.636061	9.48093	0.00207619	0.453011
CLCN6	1185	-1.65848	3.32641	9.43914	0.00212403	0.455553
DYRK1A	1859	-0.871108	4.75872	9.42131	0.00214479	0.455553
HIST1H4I	8294	5.38661	-1.29764	9.39966	0.00217026	0.455553
HASPIN	83903	-8.30417	-0.668435	9.38716	0.00218511	0.455553
MIR5690	100847048	-5.08141	-2.05979	9.37652	0.00219783	0.455553
TCEA3	6920	0.815245	5.74024	9.3617	0.00221566	0.455553
KCTD16	57528	-4.6323	-1.12066	9.32148	0.00226483	0.455987
CCDC144CP	348254	-1.91199	2.26082	9.29512	0.00229766	0.455987
FAM106A	80039	-6.55206	-1.34818	9.29349	0.00229969	0.455987
IGLC3	3539	3.42007	2.46588	9.2908	0.00230307	0.455987
LRRN2	10446	5.18988	-0.952398	9.26442	0.00233649	0.458359
ZNF192P1	651302	5.48154	0.150191	9.14024	0.00250048	0.483995
CROCC2	728763	-7.0712	-1.57775	9.13152	0.00251244	0.483995
NEIL3	55247	-6.64849	-0.979469	9.09131	0.00256827	0.48949
EEF1AKMT3	25895	3.47727	1.46219	9.0782	0.00258675	0.48949
IGHV3-33	28434	-3.6415	-0.245559	9.00988	0.00268525	0.503672
RTL6	84247	-1.3151	4.90143	8.9652	0.0027517	0.5052
AK5	26289	0.896468	5.90475	8.96234	0.00275601	0.5052
DMGDH	29958	-8.6784	-0.758048	8.94167	0.00278739	0.5052
CBY3	646019	6.13337	-1.69163	8.92688	0.00281004	0.5052
PTPRG-AS1	100506994	-6.13233	-2.15109	8.92052	0.00281983	0.5052
COL7A1	1294	-6.44708	-0.0789985	8.91063	0.00283515	0.5052
SMC1A	8243	0.791129	6.43182	8.86835	0.00290157	0.510036
LRSAM1	90678	0.823324	4.74565	8.86306	0.00290999	0.510036
C1S	716	7.56259	-0.499838	8.75502	0.00308752	0.536751
ADAM28	10863	-7.0186	-0.772171	8.73921	0.0031144	0.537057
COL5A2	1290	6.68559	0.238464	8.72254	0.00314301	0.537655
ADAM11	4185	-8.26735	0.120332	8.69626	0.00318864	0.540238
SLC4A4	8671	-6.47146	-0.664722	8.68487	0.00320863	0.540238
FSIP1	161835	4.23485	-0.691099	8.66478	0.00324419	0.541956
GATM	2628	6.41447	-0.81374	8.62943	0.00330774	0.54829
HAS1	3036	-6.22136	-2.06213	8.60069	0.00336036	0.552728
TNS1	7145	7.94394	-0.219109	8.5672	0.00342274	0.556382
RPS4Y2	140032	-4.2913	-2.3466	8.56089	0.00343462	0.556382
HBG1	3047	8.20976	0.0122884	8.44372	0.00366306	0.588926
TREML2	79865	5.27362	2.35334	8.40752	0.00373672	0.589729
SP1	6667	1.02478	4.67726	8.4061	0.00373964	0.589729
RBM15B	29890	-0.748541	7.00329	8.38916	0.00377466	0.589729
LINC02615	100507487	6.87204	-0.807573	8.38737	0.00377837	0.589729
TLX2	3196	-7.10925	-0.420711	8.36215	0.00383116	0.593636
CTNS	1497	1.72019	3.3845	8.33333	0.00389243	0.597957
LINC01146	283587	5.82571	-1.86511	8.32283	0.00391498	0.597957
B4GALT4	8702	-1.10645	4.75019	8.28998	0.00398644	0.604069
TNFRSF13B	23495	5.99073	-1.86255	8.26903	0.00403271	0.604069
TEPP	374739	2.25205	0.833209	8.26586	0.00403975	0.604069
AASDH	132949	1.06358	4.00317	8.21775	0.00414825	0.608526
MLC1	23209	5.93286	-0.796415	8.19652	0.00419708	0.608526
CIITA	4261	-2.5164	2.68584	8.19291	0.00420544	0.608526
LRP1B	53353	-7.96197	-1.38522	8.18264	0.00422931	0.608526
LAMB3	3914	-7.40384	-0.309881	8.17348	0.00425074	0.608526
IGLV1-44	28823	-3.97029	-1.52229	8.1639	0.00427323	0.608526
KCNA6	3742	-4.81135	1.10605	8.1509	0.00430398	0.608526
ERBB2	2064	-2.41371	2.41742	8.14953	0.00430723	0.608526
KCNK1	3775	-4.80037	-1.22211	8.14178	0.00432568	0.608526
DKFZp779M0652	374387	5.82903	-1.5732	8.12547	0.00436478	0.609154
ACSM1	116285	4.68426	-0.180917	8.11292	0.00439508	0.609154
CKAP2L	150468	-5.66456	-0.65034	8.0974	0.00443288	0.609154
ZNF75D	7626	1.75579	4.43528	8.08337	0.00446734	0.609154
ARTN	9048	-6.67795	-1.41453	8.08124	0.00447258	0.609154
BAIAP2L2	80115	-3.71878	-0.663741	8.06359	0.00451636	0.611223
COL6A4P2	646300	6.67882	-0.466864	8.0393	0.00457732	0.612606
CCDC144B	284047	-1.53054	4.7073	8.03596	0.00458578	0.612606
SLC2A7	155184	4.82583	-1.78876	8.02542	0.00461252	0.612606
LOC389906	389906	1.26921	4.83872	7.99999	0.00467777	0.617437
AP1S3	130340	-3.28946	-0.0905424	7.98823	0.00470823	0.617645
AMOT	154796	4.28106	1.16226	7.96377	0.0047723	0.622232
PNLDC1	154197	6.60407	0.279212	7.91123	0.00491288	0.63668
VAV1	7409	0.703433	6.23502	7.89935	0.00494526	0.637015
IRF4	3662	-1.47704	5.52901	7.86119	0.00505073	0.645139
PVRIG	79037	0.675326	6.21169	7.84657	0.00509172	0.645139
SLC44A3-AS1	101928079	-6.26832	-1.81371	7.84404	0.00509884	0.645139
PLEKHH3	79990	-5.64718	-0.963663	7.83221	0.00513234	0.645471
TUBBP5	643224	4.26872	-0.711279	7.81507	0.00518124	0.645471
RN7SL2	378706	-1.51081	3.97336	7.81131	0.00519202	0.645471
LOC101928592	101928592	6.93237	-0.289683	7.78912	0.00525617	0.649669
NCAPG2	54892	2.17066	5.31725	7.77788	0.00528899	0.649968
SLC51A	200931	-6.87871	-1.49075	7.7588	0.00534513	0.650125
ESPL1	9700	6.65102	-0.530864	7.7568	0.00535107	0.650125
IQCD	115811	5.10975	1.41554	7.74461	0.00538732	0.650831
EMILIN2	84034	-1.52413	3.9149	7.6837	0.00557219	0.667015
ZNF215	7762	6.9676	0.133239	7.67059	0.00561282	0.667015
ZNF683	257101	3.64447	3.24617	7.64041	0.0057075	0.667015
LINC01882	100996324	5.84598	-1.04079	7.62775	0.00574771	0.667015
IKBKE	9641	0.746357	7.25528	7.62631	0.0057523	0.667015
LINC00332	100874127	5.38498	-1.64143	7.62519	0.00575585	0.667015
TDRD9	122402	5.78815	-0.709501	7.62052	0.00577078	0.667015
LINC01619	256021	-1.33872	2.7561	7.62051	0.00577083	0.667015
SEMA3G	56920	4.79803	0.523361	7.58075	0.00589949	0.677779
GFRA2	2675	7.24662	0.0544122	7.57226	0.00592736	0.677779
JPH3	57338	-5.72271	-1.83082	7.5419	0.00602804	0.685625
GCC1	79571	-0.825536	6.4092	7.50251	0.00616129	0.691838
SEZ6L	23544	-8.44218	-0.902501	7.5005	0.00616819	0.691838
SIRT1	23411	-0.826939	6.13708	7.47895	0.00624244	0.691838
ESD	2098	0.669075	5.9791	7.45441	0.00632813	0.691838
NASP	4678	-0.985688	6.9326	7.45439	0.00632818	0.691838
CTPS2	56474	-1.49276	3.32468	7.45313	0.00633262	0.691838
KIAA1656	85371	-2.29882	0.822425	7.44755	0.00635227	0.691838
CPA5	93979	1.9871	3.90906	7.4427	0.00636944	0.691838
MLPH	79083	6.99445	-1.37018	7.44145	0.00637386	0.691838
KANK2	25959	-7.54846	-0.983457	7.40094	0.006519	0.694742
CCR4	1233	-1.32439	6.18647	7.40056	0.00652037	0.694742
NRCAM	4897	5.99172	1.42706	7.39245	0.00654982	0.694742
FCRL2	79368	-6.60798	-1.01214	7.39056	0.00655672	0.694742
ZRSR2	8233	0.753002	5.44412	7.38882	0.00656305	0.694742
MAPKAPK5-AS1	51275	0.702951	6.31456	7.3605	0.00666723	0.694784
LARS2-AS1	100885795	-5.60242	-1.95708	7.35073	0.00670357	0.694784
ATP1B2	482	5.69899	-1.46779	7.35052	0.00670433	0.694784
SCFD2	152579	0.900863	4.87519	7.33683	0.00675559	0.694784
AHI1	54806	-1.14494	4.11641	7.33473	0.00676349	0.694784
LAYN	143903	3.87403	0.545339	7.33264	0.00677135	0.694784
ZNF334	55713	-6.24211	-1.39356	7.30799	0.00686487	0.694784
NMU	10874	5.75664	-1.38159	7.30785	0.00686539	0.694784
ZNF483	158399	1.01316	3.6914	7.30511	0.00687588	0.694784
C9orf139	401563	6.63671	-0.360081	7.30185	0.00688838	0.694784
PPTC7	160760	-0.86545	5.8534	7.27687	0.00698481	0.701203
LANCL1-AS1	102724820	4.89572	-2.18147	7.26129	0.00704566	0.704007
RASA4B	100271927	0.658479	5.18414	7.2458	0.0071067	0.706803
NAV2	89797	6.205	-0.963701	7.22331	0.0071963	0.711744
BET1L	51272	0.66054	7.04842	7.21667	0.00722295	0.711744
P2RY14	9934	6.2688	-0.930693	7.19029	0.00732991	0.717977
RBM41	55285	0.913914	4.43022	7.17331	0.00739961	0.717977
ZNF37BP	100129482	0.952669	4.62913	7.16709	0.00742532	0.717977
IGKV3-11	28914	-4.28105	-1.06543	7.16184	0.00744709	0.717977
PLPP2	8612	5.72459	-0.972363	7.14432	0.00752017	0.717977
STUM	375057	6.06166	-0.707536	7.14057	0.00753591	0.717977
PKD1L1	168507	5.0206	0.178229	7.13795	0.00754695	0.717977
SSPO	23145	-3.55525	1.36104	7.13608	0.00755483	0.717977
FCRLA	84824	-4.23209	-0.227422	7.12397	0.00760601	0.719643
PPP1R3E	90673	1.45644	3.92548	7.10026	0.00770726	0.72601
SLITRK5	26050	6.21993	-1.55844	7.07318	0.00782462	0.733588
CIAO3	64428	-0.978203	5.25072	7.06565	0.00785757	0.733588
GIPC3	126326	2.23373	0.902836	7.05813	0.00789062	0.733588
ZNF487	642819	-1.3719	2.49577	7.03393	0.00799798	0.734345
FREM3	166752	5.06295	-1.23881	7.02902	0.00801991	0.734345
C21orf62	56245	-5.29452	-1.97252	7.02062	0.00805765	0.734345
P2RX7	5027	1.29306	4.15255	7.02045	0.0080584	0.734345
KBTBD6	89890	-1.33382	4.28004	7.01026	0.00810437	0.734345
WDR47	22911	-1.1957	5.48865	7.01016	0.00810482	0.734345
NLK	51701	1.73222	1.53199	6.98403	0.008224	0.741999
CD180	4064	-5.57577	-1.36892	6.97264	0.00827654	0.743602
HMGXB3	22993	0.869046	6.30104	6.95828	0.00834323	0.745223
SLC35D1	23169	-0.918946	4.70028	6.95377	0.00836429	0.745223
LINC00638	196872	-5.56136	-0.183025	6.94114	0.00842352	0.747387
ZNF23	7571	0.96773	4.47884	6.88665	0.00868417	0.763897
CYGB	114757	-3.02042	-0.161023	6.87755	0.00872853	0.763897
ATP2B3	492	6.86293	-1.73281	6.87245	0.00875347	0.763897
ESPNP	284729	4.65965	-1.15799	6.84663	0.00888087	0.763897
TMEM221	100130519	5.36496	-2.05277	6.84507	0.00888864	0.763897
EPB41L5	57669	1.12515	3.18774	6.82886	0.00896967	0.763897
MT1E	4493	-1.33177	3.13481	6.82722	0.00897791	0.763897
SIM2	6493	5.81612	-2.18155	6.8246	0.00899105	0.763897
USP2	9099	-2.22268	1.48202	6.82184	0.00900497	0.763897
RNF17	56163	-5.47703	-0.246487	6.80942	0.00906781	0.763897
EVPL	2125	-6.15751	-0.663286	6.79659	0.00913322	0.763897
LOC284454	284454	-2.04691	4.39999	6.78459	0.00919479	0.763897
EIF2D	1939	0.618766	6.08942	6.78434	0.0091961	0.763897
WDR92	116143	1.68747	2.69584	6.78139	0.00921132	0.763897
RCOR1	23186	-1.05028	3.49396	6.77609	0.00923871	0.763897
HDC	3067	-4.80155	-1.77741	6.77104	0.00926489	0.763897
B9D1	27077	6.11094	-0.977926	6.75515	0.00934773	0.763897
HDDC2	51020	0.806362	5.35653	6.74513	0.00940042	0.763897
TRADD	8717	0.661925	7.39743	6.73419	0.00945821	0.763897
HBA2	3040	2.86211	7.6255	6.73239	0.00946776	0.763897
EPOR	2057	-1.05782	4.59449	6.73074	0.00947654	0.763897
TMEM156	80008	0.745417	4.23564	6.71669	0.00955147	0.763897
CTNNB1	1499	-1.01296	7.21018	6.71555	0.0095576	0.763897
ARID1A	8289	-0.560049	6.67883	6.69788	0.00965277	0.763897
ITIH3	3699	5.97496	-1.919	6.69365	0.00967572	0.763897
SIX3	6496	5.25272	-2.42819	6.68434	0.00972634	0.763897
CATSPERE	257044	2.38825	0.687049	6.68211	0.00973854	0.763897
ABCG2	9429	6.74642	-0.848597	6.67986	0.00975082	0.763897
CLCN4	1183	-8.19526	-0.991888	6.67862	0.0097576	0.763897
NPTXR	23467	-1.56898	2.77168	6.67773	0.0097625	0.763897
GALNT10	55568	0.763828	5.67861	6.66947	0.00980782	0.763897
MPZL3	196264	-0.829451	5.18769	6.65775	0.00987256	0.763897
LOC102724297	102724297	5.46585	-1.71202	6.64607	0.0099375	0.763897
LOC729732	729732	-1.83868	1.2523	6.64581	0.00993893	0.763897
DRC3	83450	-2.22366	-0.158896	6.63351	0.0100078	0.763897
FAM20A	54757	-5.50143	-1.62064	6.62814	0.010038	0.763897
GLB1L2	89944	2.55406	1.56632	6.62459	0.010058	0.763897
DPPA4	55211	5.28742	-1.14133	6.6216	0.0100749	0.763897
SAC3D1	29901	1.60305	2.49955	6.61794	0.0100957	0.763897
ARMCX2	9823	3.27516	1.43644	6.61119	0.010134	0.763897
CMTM5	116173	5.20187	-0.553651	6.5867	0.0102744	0.763897
IGHV3-30	28439	-4.13803	-0.233307	6.57972	0.0103147	0.763897
ZNF221	7638	-6.73391	-1.04356	6.57905	0.0103186	0.763897
FAM98B	283742	-1.21594	2.36759	6.57231	0.0103578	0.763897
CRTAC1	55118	5.51069	-2.18378	6.57187	0.0103603	0.763897
LMNA	4000	-2.01152	9.76094	6.55119	0.0104814	0.763897
CMYA5	202333	-6.34588	-0.849579	6.54083	0.0105426	0.763897
C11orf95	65998	-3.08891	-0.040353	6.53947	0.0105507	0.763897
ZP1	22917	-4.91917	-0.456796	6.5339	0.0105838	0.763897
NDUFA12	55967	0.607604	6.37111	6.52464	0.010639	0.763897
HCG26	352961	-1.79458	2.07	6.51186	0.0107157	0.763897
SLA	6503	-0.832865	7.88241	6.51155	0.0107176	0.763897
DUSP4	1846	-1.3515	6.82801	6.51108	0.0107204	0.763897
TAF11	6882	-0.714251	5.42985	6.50902	0.0107329	0.763897
COLGALT2	23127	5.96298	-0.42285	6.50097	0.0107815	0.763897
FAM71B	153745	7.09183	-1.46031	6.50043	0.0107848	0.763897
GNRHR2	114814	4.67449	-1.66316	6.49425	0.0108224	0.763897
SDSL	113675	7.89613	-0.00473549	6.49327	0.0108284	0.763897
SLC29A4	222962	-5.37173	-1.17345	6.48945	0.0108517	0.763897
NAPSB	256236	-2.66328	1.81592	6.4726	0.010955	0.763897
RAPGEF3	10411	5.56623	-0.101319	6.47244	0.010956	0.763897
USF1	7391	-0.959577	4.82455	6.47128	0.0109631	0.763897
TIPIN	54962	1.2185	2.94702	6.47026	0.0109694	0.763897
PLET1	349633	-4.78646	-1.73751	6.46938	0.0109749	0.763897
SNORD95	619570	2.59401	-1.30129	6.46685	0.0109905	0.763897
LOC100049716	100049716	-1.63118	1.84592	6.46495	0.0110022	0.763897
ADAMTS4	9507	4.55113	-0.13323	6.46099	0.0110268	0.763897
DNASE1L2	1775	5.03358	-1.56395	6.44969	0.0110972	0.763897
NUP107	57122	-0.663496	5.53656	6.44821	0.0111064	0.763897
LOC101927543	101927543	-7.2262	-1.31651	6.4441	0.0111321	0.763897
CFLAR-AS1	65072	-5.62325	-1.89646	6.43739	0.0111742	0.763897
ALPP	250	-6.89497	-2.00466	6.43315	0.0112009	0.763897
TSPAN15	23555	1.70058	2.60148	6.42809	0.0112329	0.763897
EIF2S3	1968	0.746562	6.54206	6.42489	0.0112532	0.763897
ZNF470	388566	3.05391	1.66991	6.41519	0.0113148	0.765647
NDRG4	65009	4.02007	-0.645586	6.40287	0.0113936	0.766963
C2orf66	401027	-6.15461	-2.04607	6.40094	0.011406	0.766963
LINC00950	92973	-5.47493	-1.15278	6.38481	0.0115101	0.771539
SLC31A2	1318	-1.5118	3.22775	6.36575	0.0116344	0.777433
HCP5	10866	-0.693828	6.84961	6.33237	0.0118554	0.779215
PRSS50	29122	5.21043	-0.711758	6.33021	0.0118698	0.779215
DBX1	120237	-5.71327	-1.89601	6.32666	0.0118936	0.779215
GMFB	2764	-0.791914	4.82721	6.32151	0.0119282	0.779215
SLC5A11	115584	-6.59445	-1.37546	6.31957	0.0119413	0.779215
KNSTRN	90417	1.98317	1.9725	6.31862	0.0119476	0.779215
ZDHHC19	131540	-5.14688	-2.15162	6.31803	0.0119516	0.779215
NFE2	4778	3.39919	0.814882	6.31763	0.0119543	0.779215
DIPK2A	205428	-0.985158	4.78352	6.30979	0.0120073	0.779215
PIWIL2	55124	4.49301	-0.798481	6.30711	0.0120255	0.779215
ZNF426-DT	101928238	3.68954	-0.454668	6.29802	0.0120873	0.779438
GPR153	387509	5.83622	-1.02777	6.29471	0.0121099	0.779438
NAA40	79829	0.78667	4.97593	6.29056	0.0121383	0.779438
PNP	4860	-1.07755	7.21713	6.2812	0.0122025	0.780442
SGCA	6442	4.73982	-2.39228	6.27767	0.0122269	0.780442
GDPD5	81544	-1.07674	6.20224	6.26998	0.0122801	0.781502
HBA1	3039	2.97522	6.60396	6.26198	0.0123356	0.782274
IFI27	3429	2.12098	4.47541	6.25771	0.0123654	0.782274
RAD9B	144715	3.7675	-0.711389	6.23926	0.0124949	0.787484
SOBP	55084	-5.87849	-1.13386	6.23551	0.0125214	0.787484
MIR762HG	101928736	0.837966	3.4801	6.21052	0.0126993	0.79379
MAT2A	4144	-0.867817	6.95242	6.2065	0.0127282	0.79379
PITPNM2-AS1	100507091	5.90379	-1.47363	6.20583	0.012733	0.79379
ANKS1A	23294	0.913658	4.1823	6.1957	0.0128061	0.79602
FAM13A-AS1	285512	2.26651	0.5638	6.19058	0.0128432	0.79602
ADSL	158	0.568045	6.96624	6.17273	0.0129734	0.797531
ABCC3	8714	-5.17829	1.13662	6.16847	0.0130047	0.797531
CILP	8483	-4.99333	0.311171	6.15538	0.0131013	0.797531
ANGPT1	284	-6.36286	-2.09573	6.15263	0.0131217	0.797531
KIAA1107	23285	-1.87367	1.84829	6.14973	0.0131432	0.797531
RGMB-AS1	503569	4.45753	-2.1549	6.14821	0.0131545	0.797531
ATXN1	6310	-0.753691	5.16166	6.14639	0.0131681	0.797531
TCL1A	8115	-3.83034	-0.155061	6.14599	0.013171	0.797531
KANSL1	284058	-0.56853	5.77824	6.13949	0.0132195	0.797531
ZNF165	7718	-0.989284	5.12687	6.13668	0.0132406	0.797531
DCDC1	341019	6.12353	-2.01927	6.10472	0.0134822	0.804462
STAB2	55576	4.61379	-2.53742	6.10018	0.0135168	0.804462
ZNF124	7678	-1.3411	2.8943	6.09737	0.0135383	0.804462
CES3	23491	-6.27656	-0.758514	6.08114	0.0136632	0.804462
FAM87B	400728	1.83881	1.06238	6.0803	0.0136697	0.804462
ZNF7	7553	0.709804	5.40826	6.07785	0.0136887	0.804462
MAGED2	10916	0.660008	7.38069	6.07772	0.0136897	0.804462
CCDC149	91050	5.64573	-1.2316	6.0753	0.0137085	0.804462
CAPN15	6650	0.621336	5.51925	6.07242	0.0137308	0.804462
DPH3P1	100132911	-4.41749	-2.18404	6.07229	0.0137319	0.804462
PAN2	9924	0.59516	6.37627	6.06069	0.0138224	0.805406
SNORA14B	677802	3.45873	-1.55331	6.05609	0.0138585	0.805406
HSD17B13	345275	-6.53203	-0.812257	6.05098	0.0138986	0.805406
LINC02453	643770	-2.81877	-0.373269	6.04861	0.0139172	0.805406
SLC4A7	9497	-0.736673	5.17192	6.04614	0.0139367	0.805406
PLA2G4A	5321	-6.75125	-1.1478	6.0319	0.0140496	0.805406
ZNF528-AS1	102724105	2.85095	-0.126261	6.02999	0.0140648	0.805406
IGHD	3495	-3.1707	1.06196	6.0177	0.0141631	0.805406
C9orf47	286223	-7.74918	-1.53512	6.01655	0.0141723	0.805406
CRYM	1428	-6.28103	-2.17228	6.01486	0.0141859	0.805406
SLC16A9	220963	-6.15414	-1.83002	6.01462	0.0141878	0.805406
ZNF350-AS1	101669766	4.51824	-1.18229	6.00955	0.0142287	0.805406
SEMA5A	9037	-1.80695	2.14711	6.00844	0.0142376	0.805406
SNAPC1	6617	-1.2497	4.45423	6	0.0143058	0.807129
CD320	51293	1.0683	5.02931	5.98813	0.0144024	0.810441
UAP1	6675	-1.24706	5.83331	5.97568	0.0145045	0.81404
CEBPE	1053	5.15677	-1.15712	5.95332	0.0146896	0.820099
NUDT9P1	119369	5.7727	-1.12526	5.95288	0.0146932	0.820099
ATF6	22926	0.626531	6.16563	5.94878	0.0147275	0.820099
ZNF860	344787	4.00644	-1.73042	5.92964	0.0148883	0.826139
ZNF616	90317	-2.45902	1.44189	5.92434	0.0149332	0.826139
ERCC2	2068	-1.22094	3.38251	5.91963	0.0149731	0.826139
LINC00336	401253	5.30478	-1.77938	5.9122	0.0150364	0.826139
LINC01000	402483	-0.858207	4.39593	5.90992	0.0150558	0.826139
CDKL2	8999	-5.03439	-1.46785	5.90331	0.0151125	0.826139
MFSD2B	388931	6.29146	-1.164	5.89979	0.0151427	0.826139
DGLUCY	80017	0.643097	6.34328	5.89694	0.0151672	0.826139
PRSS45P	377047	5.42857	-1.00839	5.8933	0.0151986	0.826139
PSME4	23198	-0.83434	4.51811	5.88064	0.0153083	0.826139
RRP12	23223	-1.13651	6.26723	5.86838	0.0154152	0.826139
SEMA4G	57715	4.82083	-0.79527	5.86003	0.0154885	0.826139
GLS	2744	-0.545504	5.97204	5.85858	0.0155013	0.826139
LMTK2	22853	-0.807474	4.93134	5.85736	0.0155121	0.826139
RYR2	6262	-6.10869	-1.51672	5.85554	0.0155281	0.826139
RAVER2	55225	-2.10944	1.57422	5.85333	0.0155476	0.826139
DEPDC4	120863	-4.25432	-0.938091	5.85262	0.0155538	0.826139
LOC105376060	105376060	3.78938	-1.26209	5.84824	0.0155926	0.826139
LINC01278	92249	0.803624	4.6606	5.84781	0.0155964	0.826139
CEACAM19	56971	-4.95621	-1.71574	5.84643	0.0156087	0.826139
PBX1	5087	6.01632	-1.36306	5.84179	0.0156499	0.826275
ZNF558	148156	0.800284	5.14103	5.82909	0.0157633	0.830211
ALAS2	212	3.33685	1.6179	5.82277	0.01582	0.831153
ASIP	434	-6.53234	-2.02719	5.79206	0.0160987	0.840562
DENND4A	10260	-0.824286	5.92665	5.7904	0.0161139	0.840562
IGHV1-18	28468	5.26372	-0.479592	5.79006	0.016117	0.840562
LOC101929141	101929141	-1.51707	2.00005	5.77867	0.0162218	0.841056
PGM2	55276	-0.987846	4.05227	5.77354	0.0162692	0.841056
KANSL1L	151050	2.59185	0.412381	5.7714	0.016289	0.841056
LYRM2	57226	0.626595	5.28293	5.7706	0.0162965	0.841056
SMPDL3B	27293	-5.93141	-1.62614	5.75895	0.0164049	0.841056
EFHC1	114327	-1.43758	2.39237	5.75804	0.0164133	0.841056
UBA1	7317	0.609773	7.83907	5.75288	0.0164616	0.841056
NHLRC1	378884	-6.2481	-1.18365	5.74534	0.0165324	0.841056
FBXO40	51725	-4.10492	-0.410438	5.74081	0.0165752	0.841056
FAM66B	100128890	-2.01728	0.624185	5.7353	0.0166272	0.841056
ARF4	378	-0.823976	6.83358	5.73149	0.0166634	0.841056
GOLGA6L9	440295	-1.95223	1.56039	5.72865	0.0166904	0.841056
CBLN3	643866	3.21142	-1.19119	5.72811	0.0166954	0.841056
IPO13	9670	0.983423	4.73236	5.72664	0.0167094	0.841056
SAXO2	283726	3.70296	0.816098	5.7259	0.0167165	0.841056
LINC01031	101929184	5.56519	-2.16401	5.71756	0.0167961	0.843075
UTP20	27340	-1.02527	4.1601	5.71009	0.0168677	0.843384
MTUS1	57509	-1.75856	3.57849	5.70504	0.0169163	0.843384
SMIM10L2B	644596	3.50198	0.22835	5.703	0.0169359	0.843384
SMCR5	140771	6.57984	-1.31776	5.69808	0.0169835	0.843384
SEPTIN3	55964	-5.78069	-1.69645	5.69115	0.0170507	0.843384
ANKRD22	118932	4.62809	-1.00991	5.68343	0.0171259	0.843384
ADAM12	8038	-2.70433	1.92024	5.68328	0.0171273	0.843384
KIAA1522	57648	-3.8301	-0.628837	5.68172	0.0171425	0.843384
LINC00534	100874052	-5.23972	-2.30701	5.67588	0.0171997	0.843384
NRG1	3084	-7.85723	-1.38983	5.6749	0.0172093	0.843384
C4orf50	389197	5.66788	-0.89351	5.67206	0.0172372	0.843384
CHRNA5	1138	-5.66012	-1.51479	5.66817	0.0172755	0.843384
RIBC1	158787	2.24319	0.666555	5.65646	0.0173912	0.846261
KLHL3	26249	-0.922814	4.28392	5.6542	0.0174136	0.846261
LOC105374089	105374089	-5.37915	-1.59386	5.64472	0.0175081	0.848923
TBC1D30	23329	5.53462	-0.729628	5.62988	0.0176569	0.854201
GTSCR1	220158	1.92791	1.13477	5.60766	0.0178821	0.858734
SWAP70	23075	-2.01002	3.54331	5.59854	0.0179755	0.858734
SNORD18A	595098	4.20804	-1.96453	5.5981	0.0179799	0.858734
PCYT1B	9468	6.28515	-0.998827	5.59769	0.0179842	0.858734
ENTPD6	955	0.54282	6.90152	5.59754	0.0179857	0.858734
CAMSAP1	157922	-0.838052	4.48848	5.59585	0.0180031	0.858734
MRPS17	51373	-0.97761	2.98125	5.59111	0.0180518	0.858734
LOC101929089	101929089	3.21774	-1.78103	5.58826	0.0180813	0.858734
LTB	4050	0.664623	9.77022	5.58294	0.0181362	0.858734
MEIS3	56917	5.44985	-1.69243	5.5751	0.0182176	0.858734
ANKDD1A	348094	-2.23184	1.26447	5.5731	0.0182385	0.858734
SP6	80320	5.81226	-1.14529	5.57103	0.0182601	0.858734
ATXN2L	11273	0.465145	6.41038	5.56402	0.0183333	0.858734
LINC00476	100128782	0.851275	4.12066	5.55858	0.0183903	0.858734
GGT5	2687	-4.60102	-2.62526	5.55654	0.0184118	0.858734
PHLPP1	23239	-2.08758	1.31238	5.55215	0.018458	0.858734
DDR2	4921	6.09462	-1.06425	5.55138	0.0184661	0.858734
TMPRSS7	344805	-5.49945	-1.69264	5.55069	0.0184734	0.858734
C20orf203	284805	5.04348	-1.61921	5.51852	0.0188161	0.872766
RASGEF1B	153020	-1.98308	7.04506	5.50424	0.0189704	0.878017
COL6A1	1291	-1.28949	4.20236	5.49164	0.0191076	0.880644
HHEX	3087	-3.98722	-0.342829	5.49061	0.0191188	0.880644
PIP5K1B	8395	-4.93253	0.19547	5.48746	0.0191533	0.880644
EMP1	2012	-2.29348	3.75979	5.48116	0.0192225	0.880644
NME8	51314	-6.80859	-1.04105	5.47977	0.0192378	0.880644
CCN6	8838	5.56684	-2.18635	5.47239	0.0193192	0.880644
ACSBG1	23205	-5.05186	-1.72376	5.46777	0.0193704	0.880644
PKP2	5318	2.60866	1.46221	5.46766	0.0193715	0.880644
ST7-AS2	93654	-4.42583	-2.57776	5.45245	0.0195408	0.880644
MIR3179-2	100422886	3.94125	-2.51522	5.45154	0.0195511	0.880644
KDM8	79831	0.866453	3.96732	5.4469	0.0196031	0.880644
IGLJ2	28832	-5.38482	-2.41817	5.44683	0.0196038	0.880644
PCDHB9	56127	5.73202	-2.24763	5.4461	0.0196121	0.880644
FGFR1	2260	-1.5015	4.53701	5.44486	0.019626	0.880644
OXSR1	9943	-0.803562	5.76443	5.44298	0.0196471	0.880644
ARMH4	145407	-5.61868	-1.44027	5.43952	0.0196861	0.880644
NAPG	8774	-0.780779	4.44832	5.42687	0.0198292	0.884224
COBLL1	22837	6.17514	-2.05933	5.42334	0.0198693	0.884224
SPOUT1	51490	0.72521	5.82516	5.42091	0.019897	0.884224
SEPTIN6	23157	0.521359	8.76267	5.41788	0.0199315	0.884224
LIPE	3991	1.2853	2.21246	5.4068	0.0200584	0.886378
HLX	3142	6.374	-1.61592	5.40437	0.0200864	0.886378
ZBTB20-AS4	100874131	-3.46718	-0.427951	5.40254	0.0201074	0.886378
USP27X-AS1	158572	4.73824	-0.202413	5.39921	0.0201459	0.886378
SELENBP1	8991	7.09784	-1.38898	5.39367	0.0202099	0.886479
RLN2	6019	2.16171	1.0599	5.39184	0.0202311	0.886479
ZNF738	148203	-1.0724	3.10838	5.38653	0.0202928	0.88704
SNORA69	26779	-4.68354	-1.97656	5.38025	0.020366	0.88704
SNORA13	654322	4.39661	-1.52936	5.37795	0.0203928	0.88704
C2CD2	25966	-1.22678	3.15799	5.37649	0.0204099	0.88704
SWT1	54823	0.957151	3.21124	5.36348	0.0205627	0.887147
EMSY	56946	0.659579	5.46859	5.35826	0.0206244	0.887147
MIR4519	100616231	2.90071	-1.39156	5.35824	0.0206246	0.887147
LOC101927509	101927509	-3.17609	-0.40842	5.3526	0.0206914	0.887147
INSIG1	3638	-0.930898	6.84959	5.34935	0.02073	0.887147
IDH1-AS1	100507475	4.73032	-1.89953	5.34387	0.0207952	0.887147
ACTR10	55860	0.576432	5.51289	5.34173	0.0208207	0.887147
TMCC3	57458	4.53154	0.893031	5.34167	0.0208215	0.887147
TERC	7012	3.41023	-1.26431	5.34151	0.0208235	0.887147
MED12L	116931	-3.05183	-0.919267	5.33828	0.0208621	0.887147
LRWD1	222229	0.795286	5.02251	5.33446	0.0209078	0.887147
TRIM21	6737	0.614871	5.40502	5.33186	0.0209391	0.887147
LOC101928764	101928764	5.39561	-2.36726	5.33024	0.0209585	0.887147
RC3H1	149041	-0.653797	5.61827	5.32736	0.0209932	0.887147
RPS4X	6191	0.599001	9.22286	5.31218	0.0211768	0.889368
ABO	28	-7.04226	1.0891	5.31213	0.0211774	0.889368
CFB	629	4.34366	-0.370695	5.31048	0.0211975	0.889368
LINC01269	103695436	-4.07969	-1.31848	5.30929	0.0212121	0.889368
ZKSCAN8	7745	-1.44129	2.69772	5.30276	0.0212917	0.889786
GATA6	2627	-3.68896	-0.896535	5.30165	0.0213053	0.889786
MIR3198-1	100423025	4.36872	-2.1183	5.29761	0.0213547	0.890111
NPRL3	8131	0.657579	4.80461	5.29114	0.0214342	0.890696
ATP6V1B2	526	-0.603307	6.26985	5.28969	0.021452	0.890696
TSIX	9383	4.275	-0.400648	5.2756	0.0216263	0.894006
BREA2	286076	-5.98852	-1.79264	5.27404	0.0216458	0.894006
SNORD24	26820	2.17756	-0.267462	5.2641	0.0217697	0.894006
IFI6	2537	0.84888	6.72213	5.26291	0.0217846	0.894006
MCL1	4170	-1.00366	9.77964	5.26058	0.0218137	0.894006
MEPCE	56257	-0.577065	5.07617	5.25921	0.0218309	0.894006
MOSPD1	56180	-0.872869	3.41862	5.25359	0.0219016	0.894006
MYL4	4635	5.26997	-1.95788	5.24754	0.0219778	0.894006
CYP46A1	10858	4.60145	-1.41123	5.2456	0.0220024	0.894006
PVR	5817	3.83516	0.946441	5.24156	0.0220535	0.894006
NFIX	4784	2.08564	1.68875	5.23681	0.0221137	0.894006
HAP1	9001	6.27251	-1.62547	5.22632	0.0222476	0.894006
PGM2L1	283209	-0.91126	4.7218	5.22491	0.0222657	0.894006
TEDC1	283643	-0.990386	5.02763	5.22115	0.0223138	0.894006
PTGER1	5731	-4.68012	-2.50928	5.21746	0.0223612	0.894006
GPR75	10936	-5.11708	-1.51742	5.21671	0.0223709	0.894006
PRPH2	5961	-5.08688	-1.79091	5.21656	0.0223727	0.894006
MST1R	4486	3.87942	0.877253	5.21184	0.0224335	0.894006
NIPAL4	348938	-6.3025	-1.24649	5.21057	0.02245	0.894006
LINC01137	728431	1.41003	2.18097	5.20583	0.0225113	0.894006
NMT1	4836	0.470806	6.28941	5.20419	0.0225325	0.894006
FAM161B	145483	-1.72784	2.53513	5.19821	0.0226102	0.894006
CBSL	102724560	4.55107	-1.46195	5.19681	0.0226284	0.894006
MSANTD2	79684	-1.41481	2.41733	5.19611	0.0226374	0.894006
UTP6	55813	0.839963	4.90156	5.19274	0.0226814	0.894006
GREB1L	80000	-3.05655	-0.453266	5.18711	0.022755	0.894006
SEMA5B	54437	-5.74103	-0.72143	5.18295	0.0228096	0.894006
CLCA4-AS1	105378828	2.45347	1.10752	5.18009	0.0228472	0.894006
MRPL58	3396	0.716634	4.30238	5.1771	0.0228864	0.894006
WARS2-IT1	104472716	-4.98805	-2.42444	5.17571	0.0229049	0.894006
CRELD2	79174	0.560504	5.7291	5.17242	0.0229483	0.894006
XKRX	402415	2.22716	0.183212	5.17097	0.0229674	0.894006
TMEM163	81615	5.15579	-1.884	5.16781	0.0230092	0.894006
MGC16025	85009	6.22021	-1.54793	5.16285	0.0230751	0.894006
ASIC1	41	-4.61931	-0.268521	5.16128	0.0230959	0.894006
CFAP77	389799	-3.75218	-2.40819	5.15928	0.0231225	0.894006
SEPT5-GP1BB	100526833	4.4383	-2.27995	5.15672	0.0231565	0.894006
STK33	65975	6.40323	-1.64943	5.1565	0.0231596	0.894006
RBM20	282996	6.38955	-1.66245	5.15629	0.0231623	0.894006
POU5F1P4	645682	4.91785	-1.3376	5.15104	0.0232325	0.895099
RBFA	79863	0.914631	3.87491	5.14321	0.0233375	0.897529
AK9	221264	-1.32508	3.51695	5.13754	0.0234138	0.898025
SNX14	57231	0.66867	5.21559	5.13601	0.0234344	0.898025
PRY	9081	-5.36177	-2.31873	5.12743	0.0235506	0.90073
MBNL2	10150	-0.746297	5.21024	5.1227	0.0236149	0.90073
NACC1	112939	1.79071	1.29264	5.11165	0.0237657	0.90073
MORC4	79710	-0.991293	4.11447	5.1104	0.0237828	0.90073
ACVR1	90	0.798596	5.71886	5.10727	0.0238257	0.90073
VARS	7407	0.564412	6.49696	5.10327	0.0238807	0.90073
LGALS14	56891	4.46984	-2.05036	5.10313	0.0238828	0.90073
RXYLT1-AS1	104169670	-4.03225	-2.67514	5.10038	0.0239206	0.90073
LRRC20	55222	1.94222	2.42983	5.10025	0.0239224	0.90073
TRDJ4	28519	-5.06321	-2.44164	5.0972	0.0239644	0.90073
LPAR2	9170	-0.600459	6.576	5.09174	0.02404	0.90073
PANK4	55229	0.641723	5.69219	5.08711	0.0241043	0.90073
NID2	22795	-2.1037	0.933824	5.07865	0.0242223	0.90073
SLC7A1	6541	-0.963241	4.72565	5.07268	0.0243058	0.90073
SLC20A1	6574	-0.655986	7.0262	5.06685	0.0243876	0.90073
ATP5IF1	93974	-0.7283	7.71424	5.0666	0.0243912	0.90073
SLC4A1	6521	5.96761	-0.133239	5.06612	0.0243979	0.90073
MSH3	4437	0.769215	4.67718	5.06284	0.0244441	0.90073
KNOP1	400506	1.20972	3.16866	5.06214	0.024454	0.90073
CLSTN3	9746	1.05641	3.7661	5.0524	0.0245919	0.90073
KDM4D	55693	-3.66792	-0.581959	5.05139	0.0246062	0.90073
LIG1	3978	0.517129	6.29164	5.05075	0.0246153	0.90073
ABCC10	89845	0.712588	5.95873	5.05042	0.0246199	0.90073
ERCC8	1161	1.47257	3.33304	5.0484	0.0246488	0.90073
IL1A	3552	-6.05456	-2.21009	5.045	0.0246971	0.90073
KLHL18	23276	-0.814746	5.7461	5.04274	0.0247294	0.90073
CEACAM21	90273	0.573042	5.62085	5.04229	0.0247358	0.90073
HPS6	79803	-0.770997	4.74935	5.04043	0.0247623	0.90073
RNY3	6085	-3.77463	-2.44845	5.03786	0.0247991	0.90073
ZNF850	342892	-2.7879	1.00837	5.03599	0.024826	0.90073
LOC101927539	101927539	-5.97442	-2.20397	5.03431	0.02485	0.90073
ZNF229	7772	6.30728	-0.20656	5.03336	0.0248637	0.90073
TMEM206	55248	1.04755	3.46797	5.02747	0.0249483	0.90073
CFAP161	161502	6.47201	-1.4836	5.02712	0.0249534	0.90073
PTH1R	5745	-6.33148	-2.23283	5.02528	0.0249798	0.90073
MIR24-2	407013	-3.74727	-1.88216	5.02148	0.0250347	0.90073
ABCC5	10057	0.791615	4.87312	5.01802	0.0250848	0.90073
LOC101927789	101927789	-2.17448	0.941491	5.0157	0.0251184	0.90073
LOC101929148	101929148	-6.2459	-1.84148	5.01368	0.0251478	0.90073
BCDIN3D	144233	-1.52814	1.51081	4.99608	0.0254049	0.907211
ATP7B	540	5.17782	0.142333	4.99548	0.0254136	0.907211
FAM13A	10144	1.24751	5.1631	4.98096	0.0256278	0.911783
YY2	404281	3.86973	-0.0238704	4.98014	0.0256399	0.911783
ABHD5	51099	-1.00713	3.48939	4.97814	0.0256696	0.911783
AUNIP	79000	5.22329	-2.04303	4.96972	0.0257948	0.913787
DKK4	27121	4.72334	-1.33984	4.9686	0.0258115	0.913787
CCDC153	283152	2.24104	-0.377628	4.96328	0.0258911	0.91509
TDRP	157695	-4.44691	-1.48236	4.95745	0.0259785	0.915571
KLHL21	9903	-0.748712	6.71628	4.95562	0.0260059	0.915571
INPP5F	22876	-0.812773	4.03847	4.95363	0.026036	0.915571
PSMB11	122706	-4.52321	-1.18125	4.94679	0.0261391	0.915571
ARHGAP5	394	-0.579826	5.96691	4.93489	0.0263197	0.915571
DCBLD2	131566	2.44488	0.850971	4.93396	0.0263339	0.915571
DPH5	51611	0.870208	4.05838	4.93283	0.0263512	0.915571
CXCL10	3627	5.88819	-1.91591	4.93079	0.0263823	0.915571
POLR1A	25885	-0.823429	4.19359	4.92845	0.026418	0.915571
CDCA7L	55536	1.03061	4.76557	4.92676	0.0264438	0.915571
BMPER	168667	-5.55637	-1.72006	4.92627	0.0264514	0.915571
PLEKHG5	57449	-1.16827	3.22202	4.92621	0.0264522	0.915571
IPO5	3843	-0.538561	6.10374	4.92562	0.0264613	0.915571
FXYD6	53826	-5.2187	-1.48642	4.92133	0.026527	0.915795
ZBTB42	100128927	1.87489	1.62026	4.9179	0.0265798	0.915795
GOLGB1	2804	-0.543986	6.89932	4.91683	0.0265963	0.915795
SYT17	51760	-5.4202	-2.1982	4.91044	0.0266949	0.915972
HIST1H2AE	3012	-1.7634	1.79137	4.90932	0.0267122	0.915972
HBB	3043	2.87941	7.7928	4.90817	0.02673	0.915972
ZNF202	7753	0.833951	4.50908	4.87305	0.0272792	0.930293
SERPINB9	5272	-0.727429	5.96	4.86949	0.0273356	0.930293
TMEM254	80195	1.04574	4.15773	4.86914	0.0273412	0.930293
HERC2P10	390561	-2.85551	1.10175	4.86738	0.0273689	0.930293
ADGRG5	221188	3.49986	1.88386	4.8653	0.027402	0.930293
XAB2	56949	0.989549	4.5096	4.86467	0.027412	0.930293
FAM90A1	55138	-5.09177	-1.96286	4.86213	0.0274524	0.930293
NADK	65220	0.898622	5.65397	4.85735	0.0275287	0.931401
DUOXA1	90527	6.25127	-1.58879	4.85181	0.0276171	0.931496
FOXR1	283150	-7.10029	-1.92083	4.84779	0.0276815	0.931496
POGLUT3	143888	1.21112	4.27096	4.84515	0.0277241	0.931496
OR1F2P	26184	-5.76976	-1.65504	4.84436	0.0277367	0.931496
PROSER1	80209	-0.771941	5.29458	4.84235	0.0277691	0.931496
ST6GALNAC4	27090	0.876095	3.70467	4.84036	0.0278011	0.931496
LINC02145	401172	6.10772	-1.2871	4.83817	0.0278364	0.931496
LRRC17	10234	4.96634	-1.74101	4.83413	0.0279018	0.93177
SAMD12-AS1	552860	5.13268	-2.04939	4.83139	0.0279461	0.93177
TRMT6	51605	-0.744873	4.94955	4.82561	0.02804	0.93177
TANGO2	128989	0.688758	5.72969	4.8256	0.0280401	0.93177
ZNF793-AS1	101927720	2.47627	-0.401318	4.81954	0.0281389	0.93177
CYP2A6	1548	-4.42649	-1.96208	4.81431	0.0282244	0.93177
REG4	83998	4.93917	0.0345686	4.81416	0.0282269	0.93177
INSR	3643	1.60497	1.48593	4.8109	0.0282802	0.93177
TBCE	6905	0.879914	3.63652	4.80367	0.0283992	0.93177
ALDH2	217	-2.10723	2.09256	4.80256	0.0284175	0.93177
PNMT	5409	5.62153	-1.92888	4.79699	0.0285095	0.93177
EML5	161436	1.34319	2.35352	4.79609	0.0285245	0.93177
ELAC1	55520	1.35158	2.80144	4.79223	0.0285884	0.93177
TRPC2	7221	5.975	-1.73755	4.79178	0.0285959	0.93177
FAM106C	100129396	-4.26142	-2.4067	4.79083	0.0286116	0.93177
MCMDC2	157777	2.57457	-0.462308	4.78972	0.0286301	0.93177
CALCB	797	4.74655	-1.50882	4.7897	0.0286304	0.93177
FANK1	92565	-1.6863	1.63873	4.78719	0.0286722	0.93177
SLC6A12	6539	6.87261	-1.81803	4.78461	0.0287152	0.93177
TRV-CAC1-1	100189373	-3.14412	-2.01626	4.78397	0.0287259	0.93177
LAMP3	27074	1.29608	3.90035	4.78016	0.0287894	0.93177
NEXN-AS1	374987	-5.06473	-2.19209	4.77933	0.0288033	0.93177
FAM157A	728262	-1.61813	0.238188	4.77071	0.0289479	0.932835
PALD1	27143	5.29673	-0.801345	4.7698	0.0289632	0.932835
SUGP2	10147	0.523505	6.27859	4.76728	0.0290056	0.932835
RIMKLA	284716	5.35841	-1.59382	4.76199	0.029095	0.932835
LINC00342	150759	-1.40521	3.19841	4.76152	0.0291028	0.932835
ADAMTS16	170690	-4.52256	-1.76925	4.76146	0.0291038	0.932835
MIR6717	102465428	3.71673	-2.6059	4.75923	0.0291415	0.932835
SH3RF2	153769	-5.57928	-0.0948656	4.74867	0.029321	0.937176
ACTG1P20	644961	-1.20188	4.37038	4.74241	0.0294278	0.939187
PBX4	80714	-0.709485	5.26891	4.72958	0.0296481	0.94204
CCNT1	904	-0.614857	5.73704	4.72941	0.0296511	0.94204
CMPK2	129607	0.888406	5.07636	4.71907	0.0298299	0.94204
SIRPD	128646	-4.55068	-1.53311	4.71334	0.0299295	0.94204
ST5	6764	-4.41371	-0.76363	4.71259	0.0299424	0.94204
MT1F	4494	-0.940999	3.10687	4.71239	0.0299459	0.94204
ZNF710	374655	-0.995765	2.78439	4.71138	0.0299635	0.94204
TRIM69	140691	-2.05018	2.27181	4.71054	0.0299782	0.94204
CENPL	91687	-1.549	1.93739	4.70133	0.0301393	0.94204
PPP1CB	5500	-0.85243	7.56802	4.70017	0.0301596	0.94204
CACNA2D3	55799	-6.0571	-1.96717	4.69782	0.030201	0.94204
SMYD4	114826	0.665877	4.91131	4.69744	0.0302076	0.94204
MAFG	4097	-0.863791	4.81143	4.69331	0.0302802	0.94204
IGF2R	3482	0.690769	6.14508	4.69248	0.0302949	0.94204
PTX3	5806	-4.96188	-1.45052	4.69235	0.0302972	0.94204
LOC645752	645752	-4.37006	-2.6474	4.69217	0.0303003	0.94204
RPS6KB2	6199	0.442802	7.14295	4.69159	0.0303105	0.94204
NSUN7	79730	-3.10143	-0.758707	4.68451	0.0304357	0.94204
IGLV1-36	28826	-3.87265	-2.48986	4.67945	0.0305255	0.94204
AXIN1	8312	0.635159	5.19242	4.67856	0.0305413	0.94204
MAP7D2	256714	3.27612	-1.16393	4.67566	0.030593	0.94204
BTBD8	284697	-1.81173	1.22931	4.67526	0.0306	0.94204
MMP17	4326	-5.93374	-0.784546	4.67131	0.0306706	0.94204
EHHADH	1962	-3.97325	0.0514417	4.65492	0.0309646	0.94204
HINFP	25988	0.918634	4.54673	4.65059	0.0310428	0.94204
LINC01686	284648	4.61474	-1.53252	4.64974	0.0310582	0.94204
XYLB	9942	-3.47325	-0.147576	4.64929	0.0310664	0.94204
REEP2	51308	4.94624	-2.03434	4.64206	0.0311975	0.94204
GPR176	11245	5.15872	-1.73017	4.636	0.0313079	0.94204
SEC14L5	9717	5.17054	-1.35379	4.63233	0.031375	0.94204
HDAC5	10014	0.507065	6.73977	4.6307	0.0314047	0.94204
SPATA3-AS1	348761	5.96778	-1.51685	4.62678	0.0314767	0.94204
SNORD98	692211	2.69503	-1.46915	4.61688	0.0316587	0.94204
CYP2E1	1571	-3.86291	0.362696	4.61561	0.0316823	0.94204
DOCK1	1793	-5.80576	-2.43485	4.61485	0.0316963	0.94204
TNFSF13B	10673	1.12935	3.47817	4.61477	0.0316977	0.94204
TNKS	8658	-0.576381	5.89767	4.6143	0.0317064	0.94204
TENT4B	64282	-0.650679	5.41912	4.61323	0.0317262	0.94204
LOC105371184	105371184	-4.78431	-2.00957	4.60796	0.0318239	0.94204
DPM2	8818	0.638864	4.89006	4.60482	0.0318823	0.94204
ADGRG6	57211	-5.73567	-1.8325	4.60404	0.0318966	0.94204
GPR84	53831	5.72466	-1.94482	4.60387	0.0318998	0.94204
EPN3	55040	5.88827	-1.9129	4.60281	0.0319197	0.94204
EXOC6B	23233	-1.24484	3.8363	4.60142	0.0319455	0.94204
UNC13A	23025	4.41458	-1.52109	4.58809	0.032195	0.94204
MPC2	25874	-0.61275	6.22294	4.58688	0.0322176	0.94204
MORN2	729967	-1.28893	2.69455	4.58577	0.0322386	0.94204
HSD3B7	80270	-4.94829	-1.09472	4.5852	0.0322492	0.94204
ZNF474	133923	6.12816	-1.71295	4.5821	0.0323075	0.94204
MYADM	91663	-1.38569	9.25929	4.57917	0.0323628	0.94204
HBM	3042	6.29223	-1.74024	4.57863	0.0323731	0.94204
MIR320E	100422913	-4.48392	-2.01573	4.5777	0.0323906	0.94204
IGKV1-12	28940	-3.59847	-2.5807	4.5771	0.032402	0.94204
PTPRF	5792	-6.91896	-1.36533	4.57478	0.032446	0.94204
RBM10	8241	0.499353	6.27597	4.57291	0.0324814	0.94204
ZNF184	7738	-0.803445	5.69136	4.57078	0.0325218	0.94204
ABCD4	5826	0.598318	5.87821	4.56566	0.032619	0.94204
CXorf40B	541578	-0.691593	5.74828	4.56419	0.0326471	0.94204
PMEPA1	56937	-1.59499	3.20947	4.56247	0.0326799	0.94204
IGLV7-43	28776	5.11786	-1.33117	4.56186	0.0326916	0.94204
MIR1276	100302121	3.50391	-2.70152	4.56138	0.0327008	0.94204
PLAAT5	117245	5.01003	-1.75709	4.5564	0.0327959	0.94204
EPHA10	284656	6.03161	-1.61818	4.55589	0.0328057	0.94204
CHIC1	53344	-1.19112	2.29603	4.55498	0.0328232	0.94204
IL17C	27189	4.58573	-1.47865	4.55157	0.0328885	0.94204
TRAV3	28690	0.987447	3.46068	4.54644	0.0329873	0.94204
ICK	22858	-0.816696	4.24113	4.545	0.033015	0.94204
FAM66E	100132103	-1.98816	-0.40928	4.54444	0.0330259	0.94204
SYNM	23336	3.83246	1.02739	4.54431	0.0330283	0.94204
PAQR6	79957	-2.3528	1.38709	4.54407	0.0330329	0.94204
ERLEC1	27248	-0.542308	5.51421	4.54175	0.0330777	0.94204
EFR3B	22979	-5.44103	-0.195411	4.53155	0.0332756	0.94204
ACAD11	84129	1.0812	2.17865	4.52913	0.0333225	0.94204
GZMK	3003	1.1172	4.43131	4.52528	0.0333977	0.94204
NCKIPSD	51517	1.0008	4.5609	4.51838	0.0335326	0.94204
MMACHC	25974	3.0052	0.0696819	4.51725	0.0335547	0.94204
FOXI1	2299	-4.84576	-2.08699	4.51643	0.0335707	0.94204
UACA	55075	-2.74171	0.603854	4.51572	0.0335848	0.94204
PRRT3-AS1	100874032	2.54965	-0.856284	4.51502	0.0335984	0.94204
CYB5RL	606495	1.31838	2.25364	4.50821	0.0337326	0.94204
METTL21EP	121952	5.05805	-2.36966	4.50521	0.0337918	0.94204
SNORD4B	26772	3.54185	-2.05474	4.50324	0.0338306	0.94204
STARD9	57519	1.84984	1.70586	4.50229	0.0338496	0.94204
AOAH-IT1	100874264	-3.16309	-2.19934	4.49099	0.0340739	0.94204
YARS2	51067	0.623756	5.03078	4.48956	0.0341025	0.94204
ZNF547	284306	2.09554	0.305374	4.48611	0.0341713	0.94204
CENPI	2491	-3.97846	-1.23393	4.4857	0.0341796	0.94204
EIF4A3	9775	-1.06771	8.39692	4.48374	0.0342188	0.94204
LOC101927262	101927262	-4.90928	-1.52412	4.48275	0.0342386	0.94204
TOB2	10766	-0.780213	7.25397	4.47968	0.0343001	0.94204
ZNF19	7567	1.92801	1.33653	4.47916	0.0343105	0.94204
CD274	29126	-1.29673	3.49781	4.47832	0.0343275	0.94204
RNASE1	6035	-5.84303	-2.19652	4.47795	0.0343349	0.94204
PNN	5411	-0.469738	7.23517	4.47653	0.0343634	0.94204
STX8	9482	0.533053	5.37523	4.47394	0.0344156	0.94204
RHPN1-AS1	78998	-4.9851	-2.03488	4.47268	0.034441	0.94204
FAM182A	284800	4.4334	-2.53632	4.46903	0.0345146	0.94204
ALKBH3	221120	0.774726	4.75245	4.46793	0.0345368	0.94204
CLEC4D	338339	-4.79958	-2.48847	4.46111	0.034675	0.94204
PRDM2	7799	-0.525587	6.74531	4.46094	0.0346784	0.94204
MIR1200	100302113	4.24358	-2.5817	4.46086	0.03468	0.94204
FER1L4	80307	-4.23172	-0.300257	4.46024	0.0346926	0.94204
LOC339803	339803	1.94735	0.721012	4.45806	0.0347369	0.94204
ZNF347	84671	1.74821	1.7379	4.45674	0.0347637	0.94204
ISG15	9636	0.636883	7.15778	4.45562	0.0347866	0.94204
AGO3	192669	-0.776253	5.00573	4.45245	0.0348512	0.94204
LOC101928118	101928118	4.8359	-1.93001	4.45207	0.0348589	0.94204
HPCAL4	51440	-1.19042	5.35648	4.45094	0.034882	0.94204
HAPLN2	60484	-4.29846	-2.01099	4.44883	0.0349251	0.94204
SNX16	64089	1.60879	1.97624	4.44655	0.0349719	0.94204
NAMPT	10135	-1.22445	6.54926	4.44628	0.0349775	0.94204
IL9R	3581	-2.49034	1.5169	4.44272	0.0350504	0.94204
RASA4	10156	0.57712	4.38702	4.44174	0.0350705	0.94204
MITF	4286	-6.31244	-1.36	4.43853	0.0351365	0.94204
PRPH	5630	5.38163	-2.43386	4.43836	0.03514	0.94204
HNRNPCL3	649330	3.95448	-2.62852	4.43273	0.0352561	0.94204
BAIAP2-DT	440465	2.73573	0.494791	4.43052	0.0353018	0.94204
ITGB4	3691	-3.56893	0.0176394	4.42999	0.0353128	0.94204
GBA3	57733	5.62182	-1.93327	4.42758	0.0353626	0.94204
HDAC9	9734	3.67335	0.548507	4.42125	0.0354941	0.94204
MIR601	693186	4.44273	-2.25647	4.42028	0.0355143	0.94204
NCAPD2	9918	0.630462	5.89337	4.41926	0.0355355	0.94204
LIPT2	387787	1.17375	3.60496	4.41755	0.035571	0.94204
EFCC1	79825	3.7247	0.5995	4.41716	0.0355791	0.94204
SLC24A1	9187	-1.43462	2.09585	4.4169	0.0355847	0.94204
YDJC	150223	0.497818	6.42268	4.41454	0.0356339	0.94204
KCNG3	170850	4.27871	-0.881064	4.41083	0.0357114	0.94204
PROX2	283571	-3.84701	-1.54756	4.40907	0.0357483	0.94204
MORC2-AS1	150291	2.95665	-1.34416	4.40734	0.0357845	0.94204
FOXN2	3344	-0.538881	5.73175	4.40606	0.0358115	0.94204
C12orf57	113246	-0.505658	6.18194	4.40521	0.0358293	0.94204
SLC16A1	6566	-0.924402	5.06977	4.40374	0.0358602	0.94204
FAM182B	728882	5.03455	-2.18861	4.4034	0.0358674	0.94204
MPP1	4354	0.99707	4.5117	4.40141	0.0359091	0.94204
LYPD8	646627	5.35287	-2.49003	4.40063	0.0359256	0.94204
FLJ43315	644316	5.6418	-0.236586	4.40029	0.0359328	0.94204
ACBD4	79777	0.608932	4.78825	4.40025	0.0359337	0.94204
SNORD71	692111	-3.66956	-2.53467	4.39994	0.0359403	0.94204
HPGD	3248	1.65509	2.83721	4.39893	0.0359616	0.94204
DPAGT1	1798	0.808024	5.2599	4.39676	0.0360073	0.94204
ZNF76	7629	0.442506	6.88617	4.39524	0.0360395	0.94204
TTC21B-AS1	100506134	4.75751	-2.18948	4.39446	0.036056	0.94204
USP12	219333	-0.700956	5.21129	4.39296	0.0360876	0.94204
PCBP1	5093	0.461884	6.98087	4.39179	0.0361124	0.94204
DOK7	285489	-4.69112	-2.16576	4.38903	0.0361709	0.94204
ASB9P1	728619	-6.00724	-2.20318	4.38319	0.036295	0.94204
MSRB3	253827	5.90015	-1.72284	4.38164	0.036328	0.94204
NEAT1	283131	-0.744605	5.89222	4.38154	0.0363301	0.94204
ATF2	1386	-0.575264	5.84189	4.38022	0.0363582	0.94204
TNS3	64759	6.6299	-1.4395	4.37854	0.0363942	0.94204
ANKRD44-IT1	101927547	-1.73013	0.964456	4.37824	0.0364005	0.94204
ALKBH4	54784	1.00625	3.33988	4.37666	0.0364343	0.94204
PLXNA2	5362	4.9327	-0.0127865	4.37617	0.0364449	0.94204
TRG-GCC2-4	100188985	-3.62717	-2.7502	4.37518	0.0364659	0.94204
CFAP54	144535	-2.2136	0.0811289	4.37471	0.036476	0.94204
PFKFB1	5207	-4.17492	-0.590761	4.37412	0.0364887	0.94204
SREBF1	6720	0.530285	7.10171	4.37345	0.036503	0.94204
KLHL36	79786	0.517509	6.84779	4.37289	0.036515	0.94204
CRYBG1	202	-0.756927	7.11056	4.37256	0.0365221	0.94204
TRBV2	28620	0.71069	4.45176	4.3696	0.0365857	0.942544
FAM174A	345757	-1.01364	2.92159	4.36568	0.0366699	0.943577
AHR	196	-0.525838	5.98463	4.36247	0.036739	0.943936
MDH1B	130752	-5.29731	-1.63801	4.35841	0.0368268	0.943936
CA11	770	1.29166	2.18536	4.35634	0.0368714	0.943936
ATP7A	538	0.84892	3.92173	4.35349	0.0369332	0.943936
PCOTH	542767	2.70798	-1.51783	4.3522	0.0369612	0.943936
TMED11P	100379220	4.18358	-2.55775	4.35078	0.036992	0.943936
BFAR	51283	0.58886	5.12783	4.34406	0.0371383	0.943936
GFAP	2670	-5.48552	-2.52478	4.34321	0.0371569	0.943936
FAM66A	100133172	-2.86692	-1.70586	4.3397	0.0372335	0.943936
GPATCH2	55105	-0.770141	3.99897	4.33564	0.0373224	0.943936
ZFAND5	7763	-0.795684	8.63784	4.33334	0.0373729	0.943936
GAS2L2	246176	-5.41146	-1.80044	4.33104	0.0374234	0.943936
NPPC	4880	3.39547	-0.116113	4.33073	0.0374302	0.943936
GPR143	4935	-3.30555	-1.21035	4.32769	0.0374971	0.943936
CAPN8	388743	-5.55907	-1.4946	4.32679	0.0375169	0.943936
LDLRAD3	143458	-5.25547	-1.67759	4.32582	0.0375384	0.943936
NEBL	10529	-5.69457	-0.956632	4.32554	0.0375444	0.943936
STOM	2040	0.709719	6.70318	4.3237	0.0375852	0.943936
HUNK	30811	6.37422	-1.67829	4.32255	0.0376106	0.943936
LOC102467081	102467081	4.9351	-2.02983	4.32195	0.0376237	0.943936
SRRT	51593	0.415268	7.10713	4.32055	0.0376547	0.943936
SSNA1	8636	0.478042	6.12786	4.31861	0.0376978	0.943936
MRC1	4360	-5.70282	-0.504911	4.31854	0.0376992	0.943936
ENPP2	5168	-1.82685	2.47121	4.30982	0.037893	0.944572
GBP6	163351	-4.27818	0.265397	4.30935	0.0379035	0.944572
MUC8	100129528	4.85618	0.0734313	4.30759	0.0379427	0.944572
MIR4505	100616158	2.1772	-0.436991	4.30094	0.0380912	0.944572
SAPCD2	89958	2.74467	0.952367	4.29821	0.0381525	0.944572
HCFC1-AS1	100873990	4.71637	-1.93415	4.29788	0.0381599	0.944572
MOSPD3	64598	0.709434	3.87907	4.29664	0.0381877	0.944572
LOC100287477	100287477	-5.8177	-1.12839	4.29587	0.0382052	0.944572
AMZ2	51321	0.545815	6.68009	4.29585	0.0382055	0.944572
TMEM150C	441027	4.47975	-1.79996	4.29467	0.0382321	0.944572
PDLIM7	9260	1.32882	2.36669	4.29399	0.0382473	0.944572
NRG4	145957	3.98991	-1.8424	4.29343	0.0382598	0.944572
NTPCR	84284	0.90737	3.95509	4.29131	0.0383075	0.944572
SGSM3	27352	0.453776	7.95658	4.28832	0.038375	0.944572
UBR4	23352	-0.525245	6.88013	4.28778	0.0383872	0.944572
TRIP13	9319	-3.07397	0.679558	4.28541	0.0384409	0.944806
DISP3	57540	-2.65087	1.20755	4.27711	0.0386289	0.947535
GOLGA8S	653061	3.54668	-2.3909	4.27502	0.0386765	0.947535
TRH-GTG1-5	100188987	3.45453	-2.47289	4.27333	0.038715	0.947535
RBM6	10180	0.554962	6.89407	4.26899	0.0388141	0.947535
CLLU1	574028	-5.86738	-2.12934	4.26413	0.0389252	0.947535
IGHJ2	28481	-5.65505	-2.25704	4.26245	0.0389636	0.947535
ZNF584	201514	-0.852244	3.18047	4.26106	0.0389956	0.947535
SLC4A1AP	22950	-0.560757	5.5011	4.25718	0.0390846	0.947535
CAVIN4	347273	5.10578	-1.70617	4.25712	0.0390861	0.947535
CRYM-AS1	400508	5.17078	-2.53473	4.25448	0.039147	0.947535
TRBV10-2	28584	1.06855	2.27519	4.25142	0.0392175	0.947535
ME3	10873	-1.26247	2.91058	4.24971	0.0392569	0.947535
TBC1D9	23158	-4.06481	-0.726055	4.24645	0.0393324	0.947535
OTUD6B	51633	-0.893524	3.82782	4.24229	0.0394289	0.947535
SNORA80A	677846	-4.28466	-2.03954	4.24228	0.0394291	0.947535
SUPT20HL1	100130302	-6.69794	-2.12028	4.24088	0.0394617	0.947535
ZNF471	57573	3.89526	-0.86847	4.24009	0.0394801	0.947535
CLVS1	157807	-5.48759	-2.40242	4.23794	0.0395301	0.947535
NKPD1	284353	2.24476	1.24023	4.23768	0.0395363	0.947535
PRKAB1	5564	0.535137	5.34651	4.23731	0.0395447	0.947535
LOC101929897	101929897	-3.14977	-0.418291	4.23424	0.0396164	0.947535
RN7SL1	6029	-1.02847	4.3431	4.23278	0.0396505	0.947535
HYOU1	10525	0.595329	5.75581	4.22934	0.0397309	0.947535
PHYKPL	85007	0.476962	7.45742	4.22809	0.0397601	0.947535
TTC36	143941	3.2213	-1.99118	4.22522	0.0398275	0.947535
FBXW7	55294	-0.453999	6.41857	4.22359	0.0398657	0.947535
ALDH3A2	224	-0.673662	4.94896	4.22293	0.0398813	0.947535
NDUFA7	4701	0.536067	5.29435	4.22262	0.0398884	0.947535
LOC105378948	105378948	-1.60199	0.746575	4.22191	0.0399052	0.947535
CCIN	881	5.4059	-1.05112	4.22189	0.0399058	0.947535
LINC01355	100996511	-5.98467	-2.04177	4.2179	0.0399997	0.947535
GLUD1P2	414212	3.4541	-2.43119	4.21713	0.0400178	0.947535
LOC101927764	101927764	2.58403	-1.4141	4.2129	0.0401178	0.947535
IGHV3-20	28445	-5.88818	-2.07054	4.2027	0.0403596	0.947535
LOC100129027	100129027	-5.17537	-2.53248	4.19785	0.0404753	0.947535
REXO2	25996	0.615179	5.80601	4.19692	0.0404974	0.947535
IVD	3712	0.530461	5.17686	4.19661	0.0405048	0.947535
DOCK3	1795	-1.48666	2.45136	4.19321	0.0405861	0.947535
FAM106B	100996259	-4.07599	-2.69902	4.1924	0.0406056	0.947535
LILRB4	11006	-3.56363	0.221099	4.18891	0.0406892	0.947535
MEST	4232	1.65927	3.00305	4.18642	0.0407491	0.947535
IGHG2	3501	-1.98343	-0.111985	4.18584	0.040763	0.947535
MLF1	4291	-2.04542	4.44114	4.18368	0.040815	0.947535
ZBP1	81030	0.643586	4.95277	4.1834	0.0408217	0.947535
ARHGAP27P2	440461	2.62224	-0.202569	4.18185	0.040859	0.947535
BEST1	7439	-1.38549	1.4676	4.18079	0.0408845	0.947535
TNFRSF21	27242	-5.74673	-1.61129	4.17972	0.0409105	0.947535
ANKDD1B	728780	-3.65309	-1.1501	4.17534	0.0410164	0.947535
RBPJ	3516	-0.530078	6.19499	4.17378	0.0410542	0.947535
SYNJ2	8871	0.555919	5.39441	4.1729	0.0410754	0.947535
STRIP2	57464	3.19005	-0.42527	4.17223	0.0410917	0.947535
RAB3GAP2	25782	0.543572	5.75279	4.169	0.0411701	0.947535
RNLS	55328	-1.3077	1.95539	4.16857	0.0411805	0.947535
RNU1-13P	26860	-3.05912	0.070186	4.16729	0.0412117	0.947535
JADE3	9767	5.6994	-2.32543	4.16697	0.0412194	0.947535
SMPD1	6609	0.740047	4.33791	4.16446	0.0412805	0.947535
MAP2K6	5608	0.986993	4.29669	4.16375	0.0412979	0.947535
LRP5	4041	2.34557	1.58248	4.16329	0.0413091	0.947535
ZCCHC12	170261	-4.55666	-1.48107	4.16167	0.0413486	0.947535
FBXL2	25827	-4.71357	-1.30982	4.158	0.0414384	0.947535
DYRK1B	9149	-0.970987	4.34895	4.15738	0.0414535	0.947535
MTCP1	4515	-1.15044	1.94507	4.1557	0.0414946	0.947535
ZNF132	7691	3.34603	0.0915537	4.15484	0.0415156	0.947535
NMT2	9397	0.52396	5.85693	4.15447	0.0415248	0.947535
IGLV6-57	28778	-4.68727	2.08441	4.15446	0.0415251	0.947535
FRMD6	122786	-2.53136	0.667386	4.15432	0.0415284	0.947535
FAM86JP	100125556	2.48587	-0.649567	4.14522	0.0417522	0.947535
CERNA1	100129973	-0.987664	2.63609	4.14255	0.0418182	0.947535
ZBTB7B	51043	1.31627	3.26467	4.14211	0.041829	0.947535
ADAMTS8	11095	5.10535	-2.00828	4.13739	0.0419458	0.947535
NPPA-AS1	100379251	4.551	-2.02448	4.13444	0.0420191	0.947535
SMKR1	100287482	-2.69653	-0.0659434	4.13218	0.0420752	0.947535
PHACTR1	221692	-1.93967	0.548393	4.13097	0.0421051	0.947535
CCNB3	85417	-5.70095	-0.91376	4.13075	0.0421107	0.947535
ABHD6	57406	-1.17909	2.65377	4.13042	0.0421188	0.947535
UNC50	25972	-0.623929	4.64902	4.12885	0.0421579	0.947535
GPR62	118442	4.82824	-1.49603	4.12876	0.0421602	0.947535
IGHV3-43	28426	-3.98009	-1.52153	4.12812	0.0421763	0.947535
OR2L2	26246	6.00079	-1.36224	4.12391	0.0422812	0.947535
FRRS1	391059	5.30909	-1.59455	4.12239	0.0423193	0.947535
MIR4742	100616468	3.72983	-2.58309	4.12096	0.0423551	0.947535
PCDHB5	26167	-4.77091	-1.40791	4.11635	0.0424706	0.947535
PIK3R6	146850	-3.46181	0.22843	4.11174	0.0425865	0.947535
SYTL4	94121	6.54942	-1.67756	4.1114	0.0425952	0.947535
HIST1H3E	8353	4.13602	-1.739	4.11058	0.0426158	0.947535
NDUFS8	4728	0.431092	6.54135	4.10709	0.0427039	0.947535
IGHVIII-67-3	28341	4.64575	-2.21896	4.09919	0.0429039	0.947535
TREML4	285852	-6.8797	-1.86932	4.09842	0.0429232	0.947535
GTPBP10	85865	0.722887	4.21067	4.09683	0.0429638	0.947535
ANKRD31	256006	2.02551	1.47636	4.08946	0.0431513	0.947535
SAP130	79595	-0.718303	5.73479	4.08746	0.0432025	0.947535
CA14	23632	-1.94104	0.556886	4.08199	0.0433426	0.947535
PDZD3	79849	-4.48472	-2.18181	4.08188	0.0433453	0.947535
CRYGS	1427	1.92775	0.164084	4.07937	0.0434098	0.947535
RGCC	28984	-1.2825	10.0687	4.07845	0.0434334	0.947535
TTC21B	79809	-0.883371	4.53808	4.07584	0.0435006	0.947535
SLC34A1	6569	-6.52791	-1.95227	4.07476	0.0435284	0.947535
CASD1	64921	-0.697308	4.51316	4.07191	0.0436019	0.947535
LIMK2	3985	-0.615383	6.15157	4.07185	0.0436034	0.947535
TAF3	83860	-0.467159	6.44571	4.07027	0.0436443	0.947535
PQLC2	54896	1.12386	2.72856	4.06948	0.0436647	0.947535
RNF125	54941	-0.852043	7.80246	4.0651	0.043778	0.947535
PIMREG	54478	5.33705	-1.45912	4.06472	0.0437878	0.947535
RFC3	5983	-0.892919	2.94143	4.06375	0.0438131	0.947535
TXNRD1	7296	-0.801489	5.97885	4.06287	0.0438359	0.947535
BFSP2	8419	2.38865	0.528099	4.06247	0.0438463	0.947535
SLC8A3	6547	-6.4709	-2.08412	4.06131	0.0438765	0.947535
CYCSP52	360155	-2.62102	-0.609728	4.06064	0.043894	0.947535
MARVELD2	153562	-5.29676	-1.14046	4.06043	0.0438993	0.947535
ZNF681	148213	1.36624	2.31633	4.05714	0.043985	0.947535
LOC401261	401261	-0.800672	4.86579	4.0571	0.043986	0.947535
MRPL27	51264	-0.64323	4.83324	4.05696	0.0439896	0.947535
RGS11	8786	4.81796	-1.82591	4.05632	0.0440064	0.947535
LRRC27	80313	-1.30617	2.7125	4.05262	0.0441028	0.947535
HDHD3	81932	0.663069	4.66894	4.05136	0.0441357	0.947535
ACTL7B	10880	4.91644	-2.20953	4.05126	0.0441385	0.947535
SLC25A34	284723	2.34015	0.6786	4.0448	0.0443075	0.947535
CDIPTOSP	440356	-4.41191	-1.90423	4.03987	0.0444372	0.947535
NR1D1	9572	0.881607	3.89409	4.03774	0.0444935	0.947535
C2CD6	151254	4.16359	-2.16706	4.03504	0.0445645	0.947535
F3	2152	5.48147	-2.30928	4.03414	0.0445883	0.947535
CSGALNACT1	55790	-0.546962	6.92801	4.03356	0.0446036	0.947535
RHOXF2B	727940	4.66786	-2.05051	4.03183	0.0446494	0.947535
ANKRD18DP	348840	-4.77071	-2.19639	4.03065	0.0446807	0.947535
EPHX4	253152	2.82107	-0.88969	4.03057	0.0446829	0.947535
DRG2	1819	0.489368	5.82277	4.02988	0.0447011	0.947535
LOC102724488	102724488	-2.76372	-1.93667	4.02984	0.0447022	0.947535
TACC3	10460	0.432916	7.27993	4.02926	0.0447175	0.947535
C21orf91	54149	-0.641404	4.89245	4.02759	0.0447619	0.947535
VRK2	7444	-0.703382	4.1949	4.0275	0.0447641	0.947535
SPATA6L	55064	-1.37134	1.21324	4.02569	0.0448123	0.947535
RASSF4	83937	-2.65899	1.56149	4.02545	0.0448187	0.947535
SNCA	6622	2.45269	1.27811	4.02509	0.0448284	0.947535
ZNF778	197320	1.09036	3.20235	4.02436	0.0448476	0.947535
SV2C	22987	-2.93199	-0.150442	4.02405	0.0448559	0.947535
GALNT8	26290	-4.78926	-1.50467	4.02174	0.0449173	0.947535
OSGEP	55644	0.544145	5.56521	4.01966	0.0449727	0.947535
LOC101927131	101927131	-4.3257	-1.67252	4.0175	0.0450305	0.947535
CRTC3-AS1	101926895	-3.023	-1.53559	4.01616	0.0450661	0.947535
ASB2	51676	-1.45507	2.76817	4.01474	0.0451041	0.947535
ZNF532	55205	-2.6164	1.14331	4.01443	0.0451125	0.947535
EFNB2	1948	-2.2566	1.00356	4.0142	0.0451187	0.947535
CYSTM1	84418	-1.12976	4.08481	4.01093	0.0452062	0.947535
APOBEC4	403314	-3.35464	-2.8026	4.01051	0.0452176	0.947535
SLC30A4	7782	1.69504	1.72702	4.0103	0.0452231	0.947535
ADTRP	84830	0.646512	5.17952	4.00814	0.0452812	0.947535
PNPLA1	285848	-5.93109	-2.15806	4.00587	0.0453422	0.947535
PRIM1	5557	0.76579	4.70206	4.00574	0.0453455	0.947535
FNDC4	64838	-1.9265	1.09612	4.00509	0.0453631	0.947535
AOAH	313	-1.08784	4.50752	4.0042	0.045387	0.947535
GLIS1	148979	-6.53434	-2.19286	4.00163	0.0454564	0.947535
WNT9A	7483	-5.62079	-2.34206	4.00093	0.0454753	0.947535
MIR4530	100616163	2.64082	-1.75149	3.99613	0.0456048	0.947535
TBL1X	6907	-0.603753	5.40534	3.99519	0.0456302	0.947535
CD83	9308	-1.06874	6.68995	3.99469	0.0456437	0.947535
SLC25A32	81034	-0.658169	5.15212	3.99344	0.0456776	0.947535
ZNF790	388536	-1.36741	1.9121	3.99158	0.0457282	0.947535
VENTX	27287	5.67413	-2.21876	3.99022	0.045765	0.947535
ZSCAN29	146050	0.888937	3.19846	3.98851	0.0458115	0.947535
IL1RL1	9173	-5.41504	-1.93754	3.98659	0.0458637	0.947535
MIR6079	102464830	3.75694	-2.5847	3.98417	0.0459297	0.947535
LINC00174	285908	-1.72487	1.70607	3.98119	0.0460109	0.947535
FCRL1	115350	4.00513	0.47539	3.98038	0.0460332	0.947535
PARP4	143	0.484565	6.27515	3.97627	0.0461455	0.947535
LINC01479	101927922	-3.81332	-2.56006	3.97346	0.0462226	0.947535
MCEE	84693	1.00637	2.59413	3.97252	0.0462484	0.947535
CLPB	81570	-0.86486	3.85628	3.96973	0.0463251	0.947535
TAS2R43	259289	3.71698	-2.11412	3.96919	0.04634	0.947535
ESAM	90952	1.41007	1.78184	3.96904	0.0463441	0.947535
ENTPD5	957	1.5613	2.97453	3.96899	0.0463457	0.947535
FLNC	2318	-4.7768	-1.70748	3.96172	0.0465461	0.947535
SNORA5A	654319	2.34279	-1.08015	3.96125	0.0465591	0.947535
ALS2	57679	-1.16546	3.64973	3.95917	0.0466167	0.947535
LOC101927415	101927415	-4.04315	-1.49173	3.95864	0.0466314	0.947535
ACTG1P17	283693	2.71991	-0.0583556	3.95778	0.0466551	0.947535
C19orf12	83636	-0.637765	5.30559	3.95683	0.0466816	0.947535
SMIM2-AS1	101929212	5.32072	-1.54131	3.95306	0.0467862	0.947535
LONRF2	164832	-4.18275	-1.79419	3.95029	0.0468634	0.947535
PI4K2B	55300	-0.697649	4.38572	3.94689	0.046958	0.947535
KDM4A-AS1	100132774	2.24444	-0.233723	3.9448	0.0470164	0.947535
TEX48	100505478	4.29462	-2.48933	3.94158	0.0471065	0.947535
GPR61	83873	3.43008	-0.347173	3.93794	0.0472086	0.947535
TAOK1	57551	-0.70495	4.87215	3.93448	0.0473056	0.947535
ADAM20	8748	-4.57579	-1.68358	3.92526	0.0475657	0.947535
FAM189A1	23359	-4.27637	-2.23166	3.92432	0.0475926	0.947535
CCDC3	83643	4.1095	-1.57938	3.92254	0.0476428	0.947535
SERPINF2	5345	4.17133	-1.43348	3.9175	0.0477859	0.947535
SCARNA10	692148	-2.1811	-0.30957	3.91505	0.0478555	0.947535
HSPH1	10808	-0.930647	7.77862	3.9143	0.0478771	0.947535
NUDT16P1	152195	5.69889	-1.22287	3.91407	0.0478835	0.947535
NIFK	84365	0.585958	4.90252	3.91379	0.0478916	0.947535
FAM163A	148753	4.62552	-1.96286	3.9102	0.047994	0.947535
LOC400499	400499	-2.52028	1.60989	3.90916	0.0480235	0.947535
CATSPER1	117144	5.66874	-1.82169	3.90785	0.048061	0.947535
GRPEL2	134266	0.896694	3.94166	3.90638	0.0481031	0.947535
PADI6	353238	3.82337	-1.25902	3.90565	0.0481241	0.947535
MIR4646	100616230	-3.30838	-2.18473	3.90504	0.0481416	0.947535
MLLT3	4300	0.645996	6.76633	3.9044	0.0481597	0.947535
MIR155HG	114614	-1.45979	1.26512	3.90364	0.0481815	0.947535
CR2	1380	2.98418	2.84884	3.90331	0.048191	0.947535
PRSS22	64063	-4.30457	-1.69058	3.90205	0.0482272	0.947535
ZBTB11-AS1	100009676	1.34599	1.94155	3.89786	0.0483477	0.947535
ADAMTS7	11173	4.69238	-2.30693	3.89714	0.0483685	0.947535
TDP1	55775	-0.501458	5.99891	3.89183	0.0485215	0.947535
SMIM6	100130933	5.43737	-2.3546	3.89023	0.0485678	0.947535
RETN	56729	3.8043	-1.15706	3.88865	0.0486135	0.947535
TTLL2	83887	3.82375	-1.20895	3.88824	0.0486254	0.947535
PRELID3A	10650	4.72873	-2.37136	3.88464	0.0487296	0.947535
GSTT2B	653689	5.65653	-2.20049	3.88456	0.0487321	0.947535
PDLIM5	10611	0.754288	4.96949	3.88426	0.0487407	0.947535
FOXO6	100132074	-3.32654	-2.01801	3.8829	0.0487802	0.947535
ZBTB16	7704	-1.2994	4.1917	3.8828	0.0487832	0.947535
LOC105369214	105369214	5.57637	-2.30755	3.88258	0.0487896	0.947535
LOC105377622	105377622	4.47171	-2.16968	3.88176	0.0488133	0.947535
LINC00310	114036	4.37525	-2.15401	3.88001	0.0488643	0.947535
KIFC3	3801	3.27608	-0.826549	3.87668	0.0489613	0.947535
TTN	7273	-1.17582	6.40414	3.87508	0.0490081	0.947535
LINC01423	102724678	4.56875	-2.65103	3.86887	0.0491895	0.947535
MIR223	407008	-4.05618	-2.38667	3.86454	0.0493168	0.947535
SYNGR1	9145	-1.66985	1.688	3.86024	0.0494432	0.947535
CWC25	54883	-0.577443	6.06765	3.85998	0.0494508	0.947535
SEPTIN1	1731	0.463101	7.9304	3.85553	0.0495822	0.947535
ARIH1	25820	-0.710829	6.05082	3.85506	0.0495961	0.947535
CLTA	1211	-0.506567	5.50159	3.85455	0.0496113	0.947535
RMND5B	64777	0.794406	4.88618	3.854	0.0496274	0.947535
LOC102723955	102723955	-3.58994	-2.57925	3.85387	0.0496315	0.947535
TMEM232	642987	3.01679	-0.198068	3.84864	0.0497864	0.947535
LINC02688	101927503	-4.38376	-2.10156	3.84844	0.0497921	0.947535
TMA16	55319	-1.01586	2.94057	3.84675	0.0498426	0.947535
RBM47	54502	-2.47538	1.25704	3.84617	0.0498598	0.947535
LOC101060553	101060553	5.39052	-1.54172	3.84447	0.0499104	0.947535
DMRTA1	63951	5.07978	-1.66519	3.84362	0.0499356	0.947535
TAS2R5	54429	3.57506	-0.600881	3.84275	0.0499614	0.947535
METTL2A	339175	0.784093	3.80936	3.84218	0.0499786	0.947535
RN7SK	125050	-1.49783	3.19876	3.83997	0.0500444	0.947535
CRLS1	54675	-0.597859	5.34751	3.83913	0.0500695	0.947535
CSTF2	1478	-0.727957	4.8576	3.83798	0.0501039	0.947535
FAM238C	387644	-4.65542	-1.61656	3.83431	0.0502138	0.947535
BICDL2	146439	5.02451	-1.81804	3.83204	0.0502816	0.947535
SNORD60	26788	2.91386	-2.05255	3.82706	0.0504313	0.947535
SMIM10L2B-AS1	100287728	3.56783	-2.72512	3.82566	0.0504735	0.947535
IFIT1B	439996	5.82386	-0.96345	3.824	0.0505236	0.947535
CREB3L2	64764	1.09799	4.20606	3.82011	0.0506408	0.947535
VPS4B	9525	-0.47231	5.95305	3.81806	0.0507028	0.947535
NPHP3-AS1	348808	3.52478	-2.8301	3.81773	0.0507129	0.947535
LOC100126784	100126784	-6.2476	-1.98536	3.81496	0.0507968	0.947535
CLDN2	9075	5.65127	-1.81937	3.81347	0.050842	0.947535
PPIL2	23759	0.50445	5.98235	3.81293	0.0508584	0.947535
IL17F	112744	5.79861	-1.36148	3.81158	0.0508993	0.947535
IVNS1ABP	10625	-0.7142	7.70946	3.80895	0.0509794	0.947535
ELL2	22936	-1.53107	5.90056	3.80711	0.0510353	0.947535
FAM189B	10712	1.33391	1.52929	3.80534	0.0510894	0.947535
LOC100506302	100506302	1.06801	2.5255	3.80144	0.0512086	0.947535
OR10P1	121130	3.01459	-2.08053	3.80142	0.0512091	0.947535
OAT	4942	-0.706878	6.80334	3.80091	0.0512248	0.947535
TRERF1	55809	0.519314	5.76075	3.80016	0.0512477	0.947535
DOCK11	139818	-0.54987	5.71545	3.80014	0.0512483	0.947535
PMS2P5	5383	0.893146	2.25279	3.7972	0.0513385	0.947535
TUBB4B	10383	-0.894359	8.52736	3.79349	0.0514522	0.947535
ANAPC13	25847	0.559343	5.0586	3.79062	0.0515407	0.947535
PROM2	150696	6.62553	-1.78069	3.78742	0.0516393	0.947535
PLOD2	5352	5.86111	-1.62203	3.78738	0.0516405	0.947535
SEMA5A-AS1	101929338	4.53	-2.49592	3.78679	0.0516586	0.947535
LOC105370939	105370939	-3.20896	-0.980152	3.78573	0.0516912	0.947535
LOC101928042	101928042	-2.06099	-1.02946	3.78487	0.0517178	0.947535
BHLHE41	79365	-5.41025	-2.52415	3.78105	0.0518361	0.947535
MRPL57	78988	0.403963	6.40972	3.77934	0.0518892	0.947535
OGFRP1	388906	2.80287	-1.24717	3.77718	0.0519561	0.947535
MB21D2	151963	2.10543	2.75648	3.77467	0.0520341	0.947535
LINC02694	400359	-2.52975	0.0957479	3.77158	0.0521303	0.947535
STARD6	147323	4.68029	-2.53294	3.77009	0.0521769	0.947535
SMPDL3A	10924	-4.47362	-0.71241	3.76931	0.0522011	0.947535
PRC1-AS1	100507118	-4.00836	-2.09918	3.76924	0.0522033	0.947535
RNF212	285498	1.26145	3.54011	3.76639	0.0522923	0.947535
LINC00298	339788	-3.7534	-2.72338	3.76583	0.0523098	0.947535
AMDHD1	144193	2.98854	-0.413056	3.76518	0.0523301	0.947535
TNFAIP1	7126	0.799922	4.42762	3.76469	0.0523454	0.947535
AIG1	51390	0.762998	3.76203	3.76447	0.0523525	0.947535
LOC105378862	105378862	3.45258	-2.01093	3.76258	0.0524116	0.947535
CXorf38	159013	0.572748	5.3077	3.76025	0.0524846	0.947535
TMOD2	29767	0.965789	2.66663	3.75826	0.0525473	0.947535
MTMR9	66036	-0.725854	4.63639	3.75787	0.0525594	0.947535
FAM174B	400451	-2.34983	1.7914	3.75275	0.0527207	0.947535
TAS2R46	259292	-4.20305	-2.74974	3.74965	0.0528187	0.947535
PCAT29	104472713	-3.31171	-1.72341	3.74865	0.0528502	0.947535
EPB41L1	2036	-4.18147	-2.20584	3.74417	0.0529922	0.947535
LOC105372489	105372489	-3.55086	-1.94032	3.74413	0.0529934	0.947535
FAM8A1	51439	-0.651958	4.07448	3.74121	0.053086	0.947535
TCEAL9	51186	-4.02306	-1.26103	3.74033	0.0531139	0.947535
PPFIBP1	8496	-1.97939	0.493487	3.73873	0.0531649	0.947535
GH1	2688	4.36257	-1.76923	3.73832	0.0531778	0.947535
LYN	4067	-1.89559	3.37939	3.73643	0.0532381	0.947535
C5orf67	101928448	5.49133	-2.1754	3.73363	0.0533274	0.947535
TP53INP2	58476	-1.14481	6.12418	3.73281	0.0533534	0.947535
LINC02289	102724190	-5.64906	-1.83179	3.72634	0.0535606	0.947535
HIBADH	11112	0.716676	4.58904	3.72623	0.0535641	0.947535
TMEM37	140738	4.94037	-1.36589	3.72574	0.0535798	0.947535
CSTF1	1477	0.741238	4.88098	3.72386	0.0536404	0.947535
NR4A3	8013	-1.24275	6.16007	3.72386	0.0536404	0.947535
COL4A2	1284	-5.5124	-1.81695	3.72361	0.0536483	0.947535
FLJ37201	283011	-5.58828	-2.37511	3.72145	0.0537178	0.947535
MIOX	55586	4.94038	-1.61719	3.71696	0.0538623	0.947535
GPC5	2262	-5.45738	-2.00807	3.71685	0.0538658	0.947535
VIM	7431	-0.607033	9.21469	3.71615	0.0538887	0.947535
ITPKA	3706	4.51467	-1.64932	3.71448	0.0539424	0.947535
MIR5692C2	100847017	-3.80046	-2.49276	3.71335	0.053979	0.947535
TFRC	7037	-0.636839	7.01441	3.71323	0.053983	0.947535
SPDYE7P	441251	-3.3854	-2.20314	3.71088	0.0540589	0.947535
CHRFAM7A	89832	-3.10426	-2.2905	3.71046	0.0540726	0.947535
LOC101929536	101929536	-5.09408	-2.26575	3.7076	0.0541653	0.947535
P2RY10	27334	-0.75167	7.28424	3.70639	0.0542044	0.947535
LINC01128	643837	-0.614889	5.20104	3.70602	0.0542164	0.947535
IL36A	27179	3.80221	-1.58164	3.702	0.0543473	0.947535
FBXO3-DT	101928440	4.82378	-2.13096	3.69444	0.054594	0.947535
TIAF1	9220	-2.55783	-0.682926	3.69432	0.0545979	0.947535
SLC8A1	6546	4.3208	-1.14049	3.6908	0.0547134	0.947535
YWHAZ	7534	-0.809611	10.3795	3.68829	0.0547958	0.947535
NDC1	55706	-1.19222	3.65776	3.68751	0.0548214	0.947535
ATAD5	79915	-1.03072	3.18064	3.68394	0.0549388	0.947535
NOSTRIN	115677	3.98193	-2.20446	3.68329	0.0549602	0.947535
CNTNAP1	8506	-1.40172	1.12414	3.68	0.0550689	0.947535
LHFPL2	10184	2.93691	-0.0990178	3.6793	0.055092	0.947535
ALDH8A1	64577	-3.0909	0.442961	3.6782	0.0551282	0.947535
SLC7A5	8140	-1.33783	7.42246	3.67783	0.0551405	0.947535
PPID	5481	0.582079	4.84798	3.66704	0.0554986	0.947535
RAB3D	9545	1.26752	1.93392	3.6662	0.0555267	0.947535
SHOC2	8036	-0.541637	5.91117	3.66441	0.0555864	0.947535
GTF3A	2971	0.411826	8.5067	3.6579	0.0558038	0.947535
SAMD11	148398	-3.23979	-1.88588	3.65522	0.0558937	0.947535
MIR6514	102465257	2.37988	-1.38892	3.65489	0.0559048	0.947535
TSEN2	80746	-0.782731	3.71773	3.65118	0.0560294	0.947535
LOC100996455	100996455	6.0867	-2.20169	3.64899	0.0561031	0.947535
PRR19	284338	3.99813	-1.12623	3.64763	0.0561492	0.947535
CIDEC	63924	-3.54316	-2.51514	3.64714	0.0561654	0.947535
TP53TG5	27296	-2.07206	-0.343023	3.64658	0.0561846	0.947535
POU2F3	25833	5.22616	-2.04564	3.64619	0.0561977	0.947535
ECM2	1842	-5.05687	-2.4235	3.64596	0.0562056	0.947535
CRAT	1384	0.62022	5.08235	3.64459	0.0562517	0.947535
LY9	4063	0.634759	7.38879	3.64421	0.0562645	0.947535
GNAI1	2770	2.86269	1.84281	3.64033	0.0563959	0.947535
GOLGA8T	653075	1.9191	-1.32026	3.63951	0.0564235	0.947535
LOC101928461	101928461	-2.45633	-1.49795	3.63928	0.0564312	0.947535
UBXN2B	137886	0.782927	3.95799	3.63788	0.0564789	0.947535
ZNF84	7637	0.521547	5.10352	3.63776	0.0564829	0.947535
BUB3	9184	0.459417	7.54077	3.63758	0.056489	0.947535
GLUL	2752	-0.70737	7.17606	3.63725	0.0565001	0.947535
GPR132	29933	-1.0924	6.96488	3.63655	0.056524	0.947535
FOXD1	2297	-4.33962	-2.08382	3.63438	0.0565976	0.947535
RAB15	376267	1.13383	5.00093	3.63289	0.0566484	0.947535
PCSK5	5125	0.702071	5.91883	3.63142	0.0566983	0.947535
IFFO2	126917	-0.728898	5.18303	3.63053	0.0567289	0.947535
DNHD1	144132	-0.61289	5.43056	3.62941	0.056767	0.947535
VWA8	23078	0.709523	4.45889	3.62339	0.0569725	0.947535
CACNB3	784	1.73703	0.840881	3.62143	0.0570398	0.947535
LOC101927623	101927623	4.43075	-2.67823	3.62075	0.0570632	0.947535
TXNDC9	10190	-0.637453	4.08743	3.61749	0.0571751	0.947535
LTA4H	4048	0.427685	6.01196	3.6156	0.0572401	0.947535
HMBS	3145	0.536514	4.69105	3.61529	0.0572507	0.947535
PKP4	8502	1.24512	2.36103	3.60704	0.0575354	0.947535
FA2H	79152	4.05549	-2.1907	3.60414	0.057636	0.947535
ZNF33B	7582	-0.815876	4.30482	3.60371	0.0576509	0.947535
MIR5009	100846993	4.22036	-2.60219	3.5989	0.0578177	0.947535
HIPK1	204851	-0.735846	6.91978	3.59646	0.0579027	0.947535
ZNF181	339318	0.56954	5.03199	3.59552	0.0579355	0.947535
SEMA4F	10505	0.650824	4.72392	3.59486	0.0579584	0.947535
ART3	419	-3.8527	-2.6272	3.59334	0.0580116	0.947535
CDH2	1000	4.84122	-2.02142	3.59312	0.0580191	0.947535
DZANK1	55184	-1.53672	1.81983	3.59183	0.0580644	0.947535
ADCK1	57143	0.926636	3.67684	3.59175	0.0580672	0.947535
LINC02604	644794	2.03602	0.744682	3.59159	0.0580725	0.947535
MFSD8	256471	0.594787	4.57369	3.58995	0.05813	0.947535
MIR6731	102465437	-2.9824	-2.45046	3.58625	0.0582594	0.947535
PDGFD	80310	3.89277	-1.12018	3.5856	0.0582822	0.947535
TPPP	11076	-1.80346	4.30773	3.58534	0.0582916	0.947535
DUXAP8	503637	-3.80877	-1.87415	3.58491	0.0583067	0.947535
LOXL2	4017	1.2507	1.78951	3.58452	0.0583203	0.947535
CAMK2N1	55450	1.6832	0.662521	3.58432	0.0583274	0.947535
BMPR2	659	0.870998	3.58155	3.58316	0.0583681	0.947535
ZFP69	339559	1.33616	3.24829	3.58314	0.0583686	0.947535
MIR6762	102465457	-3.47861	-2.75026	3.58217	0.0584029	0.947535
URB2	9816	-0.835081	4.39904	3.57775	0.0585583	0.947535
SAMD9L	219285	0.70641	5.8224	3.57598	0.0586207	0.947535
CBARP	255057	-3.3219	-2.49086	3.5751	0.0586519	0.947535
TRQ-CTG1-1	100189287	-3.39253	-2.69955	3.57435	0.0586783	0.947535
LINC01494	101928537	-4.05502	-2.749	3.57166	0.0587736	0.947535
C4orf3	401152	0.479098	6.94298	3.56742	0.0589239	0.947535
TINCR	257000	-2.98713	-0.694153	3.56709	0.0589354	0.947535
DDX60	55601	0.860367	5.25621	3.56688	0.058943	0.947535
UBOX5-AS1	100134015	2.12965	-0.660284	3.56686	0.0589435	0.947535
CCDC189	90835	2.38015	-1.13966	3.56655	0.0589547	0.947535
N4BP3	23138	-1.90853	2.60371	3.56487	0.0590145	0.947535
WNT5B	81029	-4.98342	-1.59756	3.56477	0.0590178	0.947535
SRP54	6729	-0.572581	5.07563	3.56424	0.0590369	0.947535
YWHAB	7529	0.435007	8.96822	3.56382	0.0590518	0.947535
DUOX1	53905	-1.98065	0.721696	3.56322	0.059073	0.947535
AKNA	80709	-0.503555	7.2643	3.56105	0.0591502	0.947535
MMD	23531	0.772648	4.37138	3.55792	0.0592621	0.947535
LPAR1	1902	-6.0362	-2.26301	3.55715	0.0592896	0.947535
ST14	6768	-4.58528	-1.41094	3.55495	0.0593679	0.947535
ANG	283	3.85339	-1.90577	3.54888	0.0595855	0.947535
MIR1203	100302211	-5.18269	-2.46239	3.54819	0.0596104	0.947535
LMOD2	442721	3.26867	-2.16725	3.54792	0.05962	0.947535
LOC105369728	105369728	-3.23199	-1.69058	3.54596	0.0596907	0.947535
LOC101929709	101929709	1.48619	1.24148	3.54187	0.0598378	0.947535
AVIL	10677	-2.06077	0.493331	3.54004	0.059904	0.947535
GALR3	8484	4.51993	-1.72885	3.53837	0.0599644	0.947535
DTHD1	401124	-2.83462	0.571924	3.53514	0.0600812	0.947535
DOCK4	9732	-4.59094	-1.6362	3.5351	0.0600827	0.947535
PTGES3	10728	-0.455449	7.14107	3.53313	0.0601541	0.947535
NAA10	8260	0.425405	6.06104	3.53231	0.0601837	0.947535
KLHL25	64410	-0.927303	3.08228	3.5276	0.060355	0.947535
DCTN1	1639	0.450687	7.40198	3.52593	0.060416	0.947535
GAS2L1	10634	1.66676	1.35133	3.52584	0.0604194	0.947535
SPR	6697	-5.15515	-1.63992	3.52522	0.0604419	0.947535
LOC100130345	100130345	4.54215	-2.60409	3.5212	0.0605884	0.947535
CPE	1363	-4.74481	-1.26428	3.51642	0.0607634	0.947535
GRB14	2888	-5.50268	-1.97813	3.51044	0.0609831	0.947535
ATP5MC1	516	0.493557	5.58957	3.51035	0.0609867	0.947535
RABEP2	79874	-0.876056	3.98526	3.50995	0.0610013	0.947535
APIP	51074	-1.05992	2.78696	3.50896	0.0610377	0.947535
NT5DC1	221294	0.509197	5.41112	3.50749	0.0610918	0.947535
NEU3	10825	-1.65755	1.18314	3.50584	0.0611529	0.947535
ZFP62	643836	0.557706	4.57395	3.50519	0.0611767	0.947535
SLC9A9	285195	-0.559596	5.34995	3.50488	0.0611884	0.947535
PLEKHA3	65977	-0.518646	4.72581	3.50394	0.0612229	0.947535
LOC100289495	100289495	-2.94385	-0.611675	3.50297	0.0612588	0.947535
LOC101927588	101927588	4.93372	-1.99538	3.50097	0.0613327	0.947535
TMEM125	128218	-5.55975	-2.19374	3.50076	0.0613408	0.947535
ACOXL	55289	2.32299	-0.655897	3.49987	0.0613736	0.947535
IGFBP6	3489	-3.80377	-1.86163	3.4991	0.0614021	0.947535
LINC00951	401260	5.10248	-2.42777	3.49909	0.0614027	0.947535
TSPEAR	54084	5.54029	-2.12668	3.49881	0.0614129	0.947535
TRBV7-2	28596	0.834537	6.19403	3.49452	0.0615722	0.947535
PER2	8864	-0.841796	4.44822	3.49303	0.0616276	0.947535
CAPN14	440854	3.38327	-0.263275	3.49286	0.0616342	0.947535
KIAA0754	643314	2.1482	1.0368	3.49277	0.0616373	0.947535
SCAND2P	54581	0.760533	4.09544	3.49255	0.0616455	0.947535
MIR30E	407034	-3.97843	-2.80084	3.49095	0.0617052	0.947535
ZC3H12D	340152	-0.603553	6.63057	3.48912	0.0617734	0.947535
LINC02363	728175	-5.1571	-2.44235	3.48812	0.0618108	0.947535
SLC22A31	146429	2.17737	1.94522	3.4874	0.0618377	0.947535
TRN-GTT7-1	100189005	3.21384	-2.42982	3.48547	0.0619098	0.947535
KIF23	9493	-2.05558	2.92442	3.48494	0.0619297	0.947535
PRRG2	5639	1.8436	1.30242	3.48472	0.061938	0.947535
LINC00501	100820709	-3.57431	-2.51449	3.48194	0.0620421	0.947535
IDS	3423	-0.66039	8.73247	3.48058	0.0620928	0.947535
MIR6764	102466730	-2.6604	-2.04509	3.4803	0.0621036	0.947535
TRIM10	10107	5.50073	-1.78544	3.48007	0.0621121	0.947535
ZFAND6	54469	-0.54906	6.04729	3.47824	0.062181	0.947535
FAM222A	84915	-2.24334	2.60851	3.47774	0.0621997	0.947535
CASP8	841	-0.478631	7.35062	3.47677	0.0622362	0.947535
PADI2	11240	-5.85273	-1.12054	3.47639	0.0622503	0.947535
TAPBPL	55080	0.565531	6.03946	3.47422	0.0623319	0.947535
EMC3-AS1	442075	1.06241	2.49011	3.46959	0.0625067	0.947535
POU4F1	5457	4.34447	-2.51392	3.46951	0.0625098	0.947535
FSCN3	29999	-5.48245	-2.04535	3.46946	0.0625115	0.947535
WHRN	25861	-1.31266	3.14201	3.46875	0.0625387	0.947535
AAAS	8086	0.464072	5.65248	3.46737	0.0625909	0.947535
SPTLC3	55304	-2.55848	0.729912	3.46628	0.0626321	0.947535
TMEM97	27346	-1.06251	2.18301	3.46593	0.0626451	0.947535
LOC442497	442497	4.99938	-2.26031	3.46586	0.0626478	0.947535
ATG7	10533	0.788014	4.21076	3.46291	0.0627597	0.947535
NT5DC2	64943	2.3938	-0.121011	3.46069	0.0628442	0.947535
OPLAH	26873	3.23722	0.710522	3.46026	0.0628603	0.947535
KBTBD7	84078	-0.796701	4.06949	3.45854	0.0629259	0.947535
JMJD1C	221037	-0.590488	7.82966	3.45825	0.062937	0.947535
WNT3A	89780	4.47245	-2.31003	3.45678	0.0629929	0.947535
METTL27	155368	1.70729	0.927316	3.45612	0.063018	0.947535
UPK3B	105375355	1.56351	0.947481	3.45607	0.0630199	0.947535
SEC14L1P1	729799	1.48357	2.32393	3.45422	0.0630906	0.947535
EFCAB6	64800	-3.68996	-0.66942	3.45422	0.0630906	0.947535
RNASEK-C17orf49	100529209	2.36257	-2.06726	3.45385	0.0631048	0.947535
LOC100288570	100288570	3.51151	-2.53632	3.45362	0.0631136	0.947535
DDX41	51428	0.418859	6.51243	3.45211	0.0631711	0.947535
PSORS1C3	100130889	4.74672	-1.96849	3.45179	0.0631833	0.947535
FAM155B	27112	4.85325	-1.56689	3.45175	0.0631849	0.947535
CXorf40A	91966	-0.948027	6.3605	3.44888	0.0632945	0.947535
MGARP	84709	4.27219	-2.00408	3.4482	0.0633206	0.947535
SEC24C	9632	0.405136	7.44846	3.44756	0.0633453	0.947535
CAV1	857	-4.37446	-1.65881	3.44724	0.0633573	0.947535
ZNF826P	664701	1.69772	-0.30835	3.4472	0.063359	0.947535
ATG16L1	55054	0.625267	6.79911	3.44538	0.0634288	0.947535
COL16A1	1307	4.06891	-1.8767	3.44381	0.0634893	0.947535
ZXDB	158586	-0.6544	4.65774	3.44219	0.0635514	0.947535
SFMBT1	51460	-0.61871	6.34425	3.44207	0.0635561	0.947535
CCNT2	905	0.491187	6.19395	3.44124	0.0635881	0.947535
KHDRBS3	10656	2.9352	-1.23526	3.44123	0.0635883	0.947535
MYLK4	340156	-2.17161	-0.16962	3.44026	0.0636257	0.947535
LOC101928063	101928063	5.22574	-2.27962	3.43957	0.0636522	0.947535
ZNF101	94039	0.705037	6.33233	3.43953	0.0636539	0.947535
GABRR3	200959	6.01636	-2.17793	3.43951	0.0636545	0.947535
MUC4	4585	-3.59801	-2.7003	3.43886	0.0636798	0.947535
YAP1	10413	-5.31344	-2.14307	3.43854	0.0636919	0.947535
AP1B1	162	0.425442	5.93631	3.437	0.0637515	0.947535
PXK	54899	-0.502811	4.89852	3.43208	0.0639414	0.947535
NCMAP	400746	3.5388	-1.0683	3.43005	0.0640203	0.947535
SND1-IT1	27099	2.29855	-0.386787	3.42686	0.0641441	0.947535
EFCAB10	100130771	-3.32024	-2.10283	3.42681	0.0641461	0.947535
EDA2R	60401	5.84202	-1.04787	3.42477	0.0642252	0.947535
PCAT2	103164619	-4.27154	-2.53476	3.42351	0.0642744	0.947535
BCLAF1	9774	-0.650637	8.52438	3.42326	0.0642839	0.947535
MIR4771-2	100616165	-3.82274	-2.69808	3.42242	0.0643166	0.947535
CCNO	10309	4.96927	-1.92522	3.42179	0.0643412	0.947535
EHD4	30844	-0.741071	5.95978	3.42092	0.0643753	0.947535
B3GNT7	93010	5.53335	-2.16945	3.41854	0.0644679	0.947535
ZFX	7543	0.469564	6.3368	3.41854	0.0644681	0.947535
GPRC5D	55507	4.32708	-2.31684	3.41801	0.0644886	0.947535
PLAAT3	11145	-1.19186	2.34543	3.41726	0.0645181	0.947535
ATP2B1-AS1	338758	-0.754724	5.31717	3.41706	0.0645258	0.947535
CCK	885	-3.86271	-2.60595	3.41625	0.0645577	0.947535
ZNF302	55900	0.75909	4.46385	3.4159	0.0645712	0.947535
ZNF324	25799	-0.495985	5.87202	3.4156	0.064583	0.947535
GTF2IRD2B	389524	0.465189	5.192	3.41522	0.0645976	0.947535
ZNF267	10308	-0.89692	5.78072	3.41522	0.0645978	0.947535
LPP-AS1	100873917	4.01086	-2.65288	3.41468	0.0646189	0.947535
COL4A4	1286	3.44101	-0.837038	3.4134	0.0646692	0.947535
POMK	84197	-1.21838	1.94834	3.41139	0.0647477	0.947535
SNORD37	26812	2.10244	-0.730987	3.41043	0.0647856	0.947535
EVX1	2128	-4.84251	-1.80892	3.41018	0.0647955	0.947535
ADRB2	154	1.53614	3.51593	3.40595	0.0649618	0.947535
SPSB1	80176	-1.43536	3.66756	3.40389	0.0650429	0.947535
ILDR1	286676	-4.77561	-2.32953	3.39998	0.0651973	0.947535
TP53	7157	0.690595	4.54301	3.39971	0.0652078	0.947535
SNORD8	319103	-2.19955	-1.08061	3.39929	0.0652246	0.947535
CDHR4	389118	-4.39316	-1.39277	3.39819	0.065268	0.947535
ARHGEF40	55701	-1.62308	1.58887	3.39424	0.0654244	0.947535
ALPG	251	-3.55097	-2.85524	3.39311	0.0654694	0.947535
MIR194-2	406970	-3.55097	-2.85524	3.39311	0.0654694	0.947535
ZNF823	55552	-1.76442	2.02449	3.3929	0.0654776	0.947535
SPEF2	79925	1.09386	2.71703	3.38999	0.0655933	0.947535
HGD	3081	3.08378	-0.407736	3.38919	0.0656252	0.947535
NCOA1	8648	0.449008	7.16283	3.38862	0.0656479	0.947535
LOC101927245	101927245	-2.38473	-1.87316	3.38687	0.0657177	0.947535
L3MBTL4	91133	3.61452	-0.0285151	3.38442	0.0658152	0.947535
SLC1A7	6512	-5.33432	-1.15533	3.38438	0.0658169	0.947535
CASS4	57091	-0.840409	5.05863	3.38046	0.0659737	0.947535
KLRA1P	10748	1.78392	0.491873	3.37995	0.0659939	0.947535
NCAM1	4684	5.86096	-2.2557	3.37975	0.0660021	0.947535
ARHGAP24	83478	3.91811	-1.72403	3.37666	0.0661257	0.947535
KLRK1	22914	2.43835	-2.09837	3.37598	0.0661533	0.947535
NUTM2F	54754	-2.27895	-1.41084	3.37362	0.066248	0.947535
DHRS9	10170	5.01244	-2.43191	3.37258	0.0662899	0.947535
ADAM23	8745	1.89723	2.85527	3.37224	0.0663035	0.947535
NUDC	10726	0.363564	6.81924	3.37191	0.0663167	0.947535
RNF165	494470	4.32717	-1.68408	3.37183	0.0663202	0.947535
KL	9365	-5.41022	-1.63532	3.3681	0.0664705	0.947535
TPT1-AS1	100190939	0.899034	4.13434	3.36762	0.0664899	0.947535
GCAT	23464	1.49057	2.62643	3.36544	0.0665777	0.947535
LOC440434	440434	0.523869	4.29857	3.36113	0.0667521	0.947535
HIST1H2AI	8329	-1.76137	0.584494	3.36105	0.0667557	0.947535
FCN3	8547	5.91837	-2.30576	3.36058	0.0667744	0.947535
SYP-AS1	100873921	3.5431	-2.23834	3.35937	0.0668235	0.947535
TEX26-AS1	100507064	3.83873	-2.5827	3.35671	0.0669318	0.947535
C2orf81	388963	1.46468	2.23997	3.35671	0.0669319	0.947535
ACSL1	2180	-0.695474	4.40205	3.3552	0.0669931	0.947535
HCFC2	29915	0.591388	4.53639	3.35505	0.0669993	0.947535
PDXP	57026	-0.566475	4.86615	3.35358	0.0670592	0.947535
IGHV3-66	28412	-5.25415	-2.17978	3.35227	0.0671125	0.947535
ABCB10	23456	-0.552316	5.17783	3.35143	0.0671465	0.947535
VWA5B2	90113	-4.61211	-1.46803	3.35113	0.0671589	0.947535
AMH	268	-4.09298	-1.63255	3.35063	0.0671792	0.947535
IGHJ1	28483	3.14803	-2.75264	3.34863	0.0672612	0.947535
ELOVL3	83401	-4.95503	-1.33717	3.34242	0.0675154	0.947535
LOC100132356	100132356	-0.907381	3.20091	3.34106	0.067571	0.947535
FAM66D	100132923	-1.61323	0.384296	3.34035	0.0676004	0.947535
AP1M2	10053	5.47067	-1.69719	3.33907	0.0676528	0.947535
HTR7	3363	4.3985	-2.69815	3.3384	0.0676805	0.947535
ARL14EP	120534	0.57342	4.96814	3.33783	0.0677039	0.947535
GIPC2	54810	-3.13109	-1.12179	3.3371	0.0677339	0.947535
SIRPG	55423	0.643073	7.56399	3.33487	0.0678256	0.947535
C22orf34	348645	-0.89052	3.1911	3.33468	0.0678334	0.947535
LOC100506514	100506514	3.49269	-2.06408	3.33417	0.0678547	0.947535
LINC01695	101927973	-3.50428	-2.85566	3.33345	0.0678842	0.947535
MBOAT2	129642	3.02558	0.412064	3.33321	0.0678942	0.947535
LDHAL6A	160287	3.13298	-1.59525	3.33152	0.0679641	0.947535
YPEL5	51646	-1.07184	11.0747	3.32823	0.0680999	0.947535
ASPG	374569	5.31066	-2.3053	3.32653	0.0681707	0.947535
WFIKKN2	124857	5.96661	-2.32035	3.32463	0.0682495	0.947535
NYAP2	57624	-4.48152	-2.20801	3.32152	0.0683785	0.947535
NODAL	4838	-3.69032	-0.800555	3.32102	0.0683993	0.947535
MIR3179-4	103504729	3.60596	-2.45002	3.31843	0.068507	0.947535
ALPK1	80216	1.00879	3.56464	3.31836	0.0685102	0.947535
HECTD4	283450	-0.496374	5.51677	3.31815	0.0685188	0.947535
TMEM249	340393	-3.29927	-1.53765	3.31731	0.0685541	0.947535
NUFIP1	26747	-0.757626	3.62129	3.31623	0.0685989	0.947535
WDFY3	23001	4.42344	-1.86223	3.31452	0.0686706	0.947535
NRXN2	9379	-4.5908	-2.57774	3.31337	0.0687184	0.947535
PNMA3	29944	1.77901	1.97963	3.3127	0.0687463	0.947535
CCDC113	29070	2.80439	-0.586114	3.31005	0.0688573	0.947535
IPO7	10527	-0.637782	4.33653	3.30973	0.0688709	0.947535
G2E3	55632	-0.647981	4.41437	3.30723	0.0689758	0.947535
SLC7A8	23428	2.31863	0.502844	3.30538	0.0690532	0.947535
SPX	80763	-2.63451	-1.71091	3.30537	0.0690538	0.947535
PDE6C	5146	-3.00467	-2.58319	3.30517	0.069062	0.947535
HERC4	26091	0.693227	4.90899	3.30473	0.0690807	0.947535
C1orf50	79078	0.56152	4.78597	3.30335	0.0691389	0.947535
HES1	3280	2.11981	-0.00176848	3.30305	0.0691515	0.947535
PCDH18	54510	-5.21545	-1.64551	3.303	0.0691535	0.947535
ZSCAN2	54993	0.937671	2.99395	3.30277	0.0691632	0.947535
CYB561A3	220002	0.527344	6.03857	3.30163	0.0692112	0.947535
ELANE	1991	4.80097	-2.49504	3.30106	0.0692352	0.947535
ARG2	384	-1.09692	3.09646	3.29805	0.0693621	0.947535
C20orf194	25943	1.05195	2.78485	3.29662	0.0694224	0.947535
NDFIP2	54602	1.35695	2.11613	3.29533	0.0694771	0.947535
MAMDC2	256691	-4.97289	-1.91354	3.2947	0.0695039	0.947535
MIR4644	100616430	3.68013	-2.04508	3.29259	0.0695932	0.947535
TMEM94	9772	0.466758	5.75364	3.29214	0.0696123	0.947535
SLMAP	7871	-0.449451	5.76179	3.29202	0.0696174	0.947535
LSM11	134353	-2.00652	0.632499	3.29146	0.0696411	0.947535
LINC01781	101927412	4.66748	-2.14917	3.28861	0.0697621	0.947535
IGHVIII-38-1	28346	-5.50327	-2.50249	3.28728	0.0698187	0.947535
ZDHHC13	54503	0.758512	4.00424	3.28711	0.0698258	0.947535
MYOZ2	51778	-3.28542	-2.49594	3.28593	0.069876	0.947535
PAGE2	203569	3.2817	-2.72466	3.28568	0.0698868	0.947535
GPR1-AS	101669764	4.18798	-2.74985	3.28559	0.0698904	0.947535
TMEM161B-AS1	100505894	0.929244	2.78832	3.28443	0.0699401	0.947535
CALB1	793	-4.97294	-2.54957	3.28356	0.0699769	0.947535
PLCB1	23236	1.69868	2.20657	3.28341	0.0699834	0.947535
IFIT5	24138	1.04118	4.70512	3.28287	0.0700063	0.947535
NPSR1-AS1	404744	-4.27136	-2.69802	3.28243	0.0700252	0.947535
ANKRD20A2	441430	2.87391	-0.575333	3.28199	0.0700439	0.947535
WDR5	11091	0.486572	4.79063	3.28135	0.0700712	0.947535
SLC9A6	10479	-0.76867	4.64808	3.27555	0.0703193	0.947535
MRPL42P5	359821	-3.97087	-2.11012	3.27533	0.0703289	0.947535
PRPF4B	8899	-0.564575	6.42302	3.2747	0.0703556	0.947535
MAP7D3	79649	0.843647	3.69579	3.27414	0.07038	0.947535
BRWD3	254065	-0.728548	3.67589	3.27319	0.0704204	0.947535
2024-03-08	220972	0.4868	5.8128	3.27286	0.0704346	0.947535
CFAP58-DT	100505869	3.97276	-1.79439	3.27282	0.0704365	0.947535
AP5S1	55317	-0.484976	4.63939	3.2719	0.0704761	0.947535
PRAG1	157285	1.35378	2.35461	3.27144	0.0704957	0.947535
HMGCL	3155	0.660718	4.16922	3.26647	0.0707094	0.947535
CLMP	79827	-1.91066	-0.32412	3.26599	0.0707302	0.947535
MICAL1	64780	0.434689	7.68787	3.26587	0.0707353	0.947535
ENPP5	59084	-3.89453	-0.640517	3.26567	0.0707442	0.947535
VSTM4	196740	5.59359	-2.33559	3.26566	0.0707445	0.947535
TM4SF19-AS1	100874214	2.79704	-1.97128	3.26454	0.0707929	0.947535
NACAD	23148	4.60479	-2.22054	3.26255	0.0708789	0.947535
LOC101927815	101927815	2.37119	-1.37647	3.26246	0.0708828	0.947535
DLEU2L	79469	2.09301	-0.980153	3.26065	0.070961	0.947535
CFH	3075	1.98145	2.74861	3.26028	0.070977	0.947535
IGLV3-21	28796	-2.3495	-1.22042	3.25879	0.0710415	0.947535
ZNF627	199692	1.02803	3.59481	3.25838	0.0710592	0.947535
LOC652276	652276	-0.795086	2.72786	3.25604	0.071161	0.947535
RAP1GAP	5909	4.72573	-2.19878	3.256	0.0711624	0.947535
GPRC5D-AS1	100506314	-4.67315	-1.94688	3.25532	0.0711922	0.947535
SLCO1A2	6579	4.71753	-1.61082	3.25488	0.0712113	0.947535
CHDH	55349	-3.13476	1.66173	3.2536	0.0712666	0.947535
LOC100506473	100506473	1.1298	2.05777	3.25119	0.0713715	0.947535
TMEM130	222865	-4.64886	-1.9953	3.25074	0.0713911	0.947535
PIGG	54872	0.417122	6.30977	3.24774	0.071522	0.947535
ACSM6	142827	3.96988	-2.55783	3.24673	0.0715662	0.947535
VWCE	220001	-4.87988	-1.88211	3.24668	0.0715683	0.947535
ZMAT3	64393	0.713898	4.82991	3.24606	0.0715952	0.947535
GRIP1	23426	1.99199	1.173	3.24571	0.0716107	0.947535
DEPDC1	55635	-3.27806	-1.77061	3.24555	0.0716177	0.947535
IGHV3-64	28414	3.43293	-2.75168	3.24536	0.0716258	0.947535
ARL15	54622	0.828775	3.72408	3.24362	0.071702	0.947535
PIR	8544	3.96989	-2.77652	3.24193	0.071776	0.947535
LINC00242	401288	4.84645	-2.03635	3.24182	0.071781	0.947535
CC2D2B	387707	3.23267	-1.25909	3.24155	0.0717926	0.947535
PRR15L	79170	5.3697	-2.02568	3.24153	0.0717934	0.947535
HEY2	23493	-3.99981	-1.6765	3.24144	0.0717976	0.947535
DCTN5	84516	-0.455788	5.71305	3.24	0.0718607	0.947535
RAD51	5888	2.25781	1.22128	3.23977	0.0718709	0.947535
TRAM2-AS1	401264	1.56696	1.0186	3.23831	0.0719346	0.947535
KCNH4	23415	2.77269	0.150229	3.23825	0.0719376	0.947535
GOT2	2806	0.511838	6.20711	3.23787	0.071954	0.947535
BISPR	105221694	0.756768	4.16987	3.23717	0.0719848	0.947535
HSPA12A	259217	-3.57797	-2.64891	3.23674	0.0720039	0.947535
DHX16	8449	0.588535	6.25451	3.23612	0.0720308	0.947535
UCHL1	7345	-3.79601	-2.17206	3.23469	0.0720939	0.947535
ADAMTS15	170689	5.81121	-2.2728	3.23437	0.0721081	0.947535
ST7-OT3	93655	3.81055	-2.21333	3.23357	0.0721434	0.947535
ARHGAP12	94134	-0.5987	5.52135	3.23218	0.0722044	0.947535
IKBKB	3551	0.40145	6.28569	3.23127	0.0722445	0.947535
ATP6V0D1	9114	-0.540173	6.7366	3.23061	0.0722737	0.947535
SPAG9	9043	-0.532675	5.15751	3.23043	0.0722817	0.947535
GK3P	2713	-1.67094	0.251589	3.23034	0.0722855	0.947535
PODXL	5420	4.09251	-0.641907	3.22935	0.0723294	0.947535
TMEM88	92162	-1.75459	0.921273	3.22879	0.0723542	0.947535
FOCAD	54914	-0.610237	4.8586	3.2265	0.0724556	0.947535
LOC284798	284798	-4.48114	-1.87961	3.22435	0.0725506	0.947535
HEATR9	256957	-3.60224	-1.19355	3.22285	0.072617	0.947535
CARS	833	0.443697	6.00125	3.22283	0.072618	0.947535
REL	5966	-0.939101	6.31428	3.22274	0.0726218	0.947535
HHIP-AS1	646576	5.12796	-2.40705	3.22149	0.0726776	0.947535
EZR	7430	-0.946367	10.3133	3.22124	0.0726887	0.947535
GCK	2645	2.45509	0.796132	3.21673	0.0728891	0.947535
ST8SIA6	338596	-2.112	0.724378	3.2158	0.0729307	0.947535
TRIM71	131405	-3.81253	-2.80274	3.21574	0.0729332	0.947535
HSPB9	94086	4.63324	-2.21854	3.21563	0.0729381	0.947535
RBPMS	11030	2.3615	-0.80551	3.21557	0.072941	0.947535
POLA2	23649	0.708179	4.35975	3.21539	0.0729488	0.947535
RADIL	55698	3.91813	-2.75123	3.21279	0.0730649	0.947535
MYRF	745	-2.8632	0.544818	3.21142	0.0731262	0.947535
ACKR2	1238	-3.35922	-2.58386	3.21056	0.0731644	0.947535
MIR4522	100616277	3.23232	-2.51434	3.20713	0.0733181	0.947535
PRSS42P	339906	3.60779	-2.22116	3.20571	0.0733815	0.947535
IGLV2-14	28815	-2.06689	-0.951808	3.20403	0.0734571	0.947535
MGAT3	4248	5.6467	-2.33631	3.20377	0.0734686	0.947535
TRA-TGC3-2	100189232	-3.69583	-2.80181	3.20308	0.0734997	0.947535
TMEM234	56063	0.795878	2.7371	3.20215	0.0735413	0.947535
ZBED9	114821	-4.33757	-2.07745	3.20148	0.0735717	0.947535
LOC646903	646903	5.14633	-1.99505	3.20005	0.0736362	0.947535
CD2BP2	10421	0.447322	5.742	3.19773	0.0737404	0.947535
LINC00861	100130231	0.618404	7.58657	3.19767	0.0737433	0.947535
MIR4322	100422925	3.76012	-2.67513	3.19763	0.0737452	0.947535
TRBV24-1	28563	0.816379	4.44089	3.19447	0.0738877	0.947535
ZC3H10	84872	-1.30882	2.01142	3.19375	0.0739203	0.947535
NFKBIZ	64332	0.530235	8.38824	3.19229	0.0739864	0.947535
FGF17	8822	3.41419	-1.38534	3.19128	0.0740318	0.947535
KIF7	374654	3.39965	-2.7265	3.18653	0.0742473	0.947535
CENPQ	55166	1.42983	0.799998	3.18539	0.0742992	0.947535
DHX35	60625	0.749344	4.26796	3.18521	0.0743075	0.947535
LINC00304	283860	-3.04926	-0.976561	3.18489	0.0743219	0.947535
MEGF6	1953	-0.62943	6.61915	3.18451	0.0743391	0.947535
FRMPD1	22844	4.6049	-1.97598	3.18421	0.0743531	0.947535
MRVI1	10335	4.93318	-2.3337	3.18369	0.0743765	0.947535
ZFP36L1	677	0.434107	7.17095	3.18333	0.0743929	0.947535
CYP17A1	1586	4.07074	-2.16787	3.18202	0.0744528	0.947535
ZNF219	51222	-0.866555	3.8184	3.18127	0.0744866	0.947535
YARS	8565	0.399184	6.94504	3.18103	0.0744979	0.947535
GATA2-AS1	101927167	4.75129	-2.44961	3.17968	0.0745594	0.947535
OXTR	5021	-3.59603	-1.78492	3.17762	0.0746532	0.947535
TF	7018	4.63117	-1.28215	3.17575	0.0747388	0.947535
CEBPA	1050	-1.27794	2.14534	3.1748	0.0747822	0.947535
ZFAND1	79752	-0.492898	4.79834	3.1744	0.0748005	0.947535
WNT2B	7482	5.53825	-1.72148	3.17385	0.0748261	0.947535
NYNRIN	57523	4.25583	-1.53591	3.17151	0.0749331	0.947535
P2RX5	5026	0.755616	4.35851	3.17124	0.0749453	0.947535
PM20D2	135293	0.6602	3.88121	3.17072	0.0749693	0.947535
LRRC74A	145497	-5.69433	-2.22976	3.17006	0.0749998	0.947535
GATC	283459	0.651023	4.87561	3.16914	0.0750419	0.947535
PLS3-AS1	101927352	-5.89011	-2.43349	3.1691	0.0750438	0.947535
ULBP2	80328	-1.32133	2.85166	3.16659	0.0751594	0.947535
AATF	26574	0.399216	6.7441	3.16464	0.0752489	0.947535
CCDC47	57003	-0.611853	5.70864	3.1627	0.0753386	0.947535
CDCA4	55038	-0.737207	4.99051	3.16171	0.0753842	0.947535
MIR505	574508	4.23377	-2.67343	3.15873	0.0755217	0.947535
PPP1R7	5510	0.403206	6.2416	3.15851	0.0755321	0.947535
ZCWPW1	55063	0.983039	2.98175	3.15444	0.0757207	0.947535
OSBP2	23762	1.13153	2.28721	3.15438	0.0757233	0.947535
ACOX2	8309	-3.3591	-2.85693	3.15376	0.0757521	0.947535
ADGRV1	84059	-3.3591	-2.85693	3.15376	0.0757521	0.947535
CFTR	1080	-3.3591	-2.85693	3.15376	0.0757521	0.947535
LINC00028	140875	-3.3591	-2.85693	3.15376	0.0757521	0.947535
LINC01711	79160	-3.3591	-2.85693	3.15376	0.0757521	0.947535
LINC01929	101927229	-3.3591	-2.85693	3.15376	0.0757521	0.947535
LINC01940	401039	-3.3591	-2.85693	3.15376	0.0757521	0.947535
MIR3140	100422896	-3.3591	-2.85693	3.15376	0.0757521	0.947535
PI15	51050	-3.3591	-2.85693	3.15376	0.0757521	0.947535
PSG9	5678	-3.3591	-2.85693	3.15376	0.0757521	0.947535
ZAN	7455	-3.3591	-2.85693	3.15376	0.0757521	0.947535
NT5M	56953	-1.13347	2.68266	3.15357	0.0757609	0.947535
ATP13A4	84239	-3.05656	0.539713	3.15348	0.0757654	0.947535
IGLV1-51	28820	-3.25259	-2.32661	3.15304	0.0757858	0.947535
WDR87	83889	4.69472	-2.47282	3.153	0.0757873	0.947535
RGN	9104	4.15421	-2.35049	3.15282	0.0757961	0.947535
IFITM3	10410	0.480177	8.16583	3.1519	0.0758385	0.947535
RAET1G	353091	-2.33128	-1.69584	3.15143	0.0758603	0.947535
ALDH3B1	221	-2.89186	-0.0330704	3.14969	0.0759415	0.947535
PTHLH	5744	-3.19778	-1.73158	3.1481	0.0760152	0.947535
NCS1	23413	-5.57711	-2.42563	3.14807	0.0760167	0.947535
TCERG1L	256536	-5.74773	-2.39405	3.14684	0.0760739	0.947535
PIGC	5279	0.477827	6.15907	3.145	0.0761599	0.947535
LOC105370705	105370705	4.44373	-2.27249	3.14338	0.0762355	0.947535
SMIM11B	102723553	1.14576	1.04433	3.13943	0.0764207	0.947535
LINC01590	63914	2.50202	-1.48258	3.13749	0.0765114	0.947535
FAM53B	9679	0.909675	5.22936	3.13727	0.076522	0.947535
C20orf96	140680	-1.3648	1.19531	3.13606	0.0765787	0.947535
FAM230B	642633	-3.84524	-2.67533	3.13403	0.076674	0.947535
PKP3	11187	5.03743	-1.92693	3.13354	0.0766969	0.947535
ZNF223	7766	1.46443	1.99551	3.13229	0.0767557	0.947535
DMC1	11144	3.98368	-1.67314	3.13227	0.0767566	0.947535
KLF1	10661	3.8096	-2.60937	3.1321	0.0767648	0.947535
PPP2R5B	5526	0.598429	5.01602	3.13168	0.0767847	0.947535
EFHB	151651	4.29162	-2.23727	3.1308	0.0768259	0.947535
RPS6KA6	27330	-4.49208	-1.39948	3.13074	0.0768287	0.947535
MED1	5469	-0.58142	5.73972	3.12889	0.076916	0.947535
ZNF831	128611	-0.495291	6.52983	3.12874	0.0769231	0.947535
PCDHGB6	56100	5.46823	-1.92631	3.12874	0.0769232	0.947535
GRSF1	2926	0.381014	6.88012	3.12851	0.076934	0.947535
BCL2L1	598	0.743652	3.9614	3.12825	0.0769464	0.947535
RORA-AS1	101928784	-0.806004	4.15247	3.12788	0.076964	0.947535
ACSL5	51703	0.675719	6.42194	3.12615	0.0770455	0.947535
ELL	8178	-0.692589	5.94522	3.12494	0.0771025	0.947535
LINC01176	100506516	2.35325	-0.514881	3.12417	0.0771392	0.947535
PDAP1	11333	0.429167	5.33259	3.12375	0.0771588	0.947535
ZNF341	84905	1.01267	3.03497	3.12328	0.0771813	0.947535
ANKRD42	338699	-0.67414	3.60218	3.12319	0.0771853	0.947535
MYO15B	80022	-0.911711	4.70771	3.12147	0.0772671	0.947535
TTC31	64427	0.455938	5.9759	3.12035	0.0773201	0.947535
LOC102606465	102606465	0.840382	3.72498	3.11923	0.0773731	0.947535
CCNB1	891	1.10656	2.06906	3.11851	0.0774075	0.947535
ZSCAN30	100101467	1.29891	2.53792	3.11662	0.0774972	0.947535
CDC42SE1	56882	0.406878	8.10699	3.11509	0.0775701	0.947535
CCDC27	148870	5.03752	-2.05211	3.11458	0.0775947	0.947535
IGHV3-16	28447	-4.1237	-2.46577	3.11447	0.0775997	0.947535
CACFD1	11094	1.61649	1.8168	3.11251	0.0776932	0.947535
TTC9C	283237	-1.16051	2.89364	3.11211	0.0777121	0.947535
CHRNB1	1140	1.04449	2.94831	3.11171	0.0777313	0.947535
CD160	11126	3.09863	0.154479	3.11167	0.077733	0.947535
ESRP2	80004	-3.61451	-0.11477	3.10961	0.0778316	0.947535
SRGAP2	23380	0.832142	4.07604	3.10841	0.0778889	0.947535
CATSPERZ	25858	-3.5972	-1.78147	3.10777	0.0779197	0.947535
RDH12	145226	-3.24622	-2.11387	3.10727	0.0779436	0.947535
ZFYVE19	84936	0.649771	5.02747	3.10618	0.0779955	0.947535
MAPKAPK3	7867	0.459486	6.94709	3.10462	0.0780704	0.947535
SERPINC1	462	5.03753	-1.81495	3.10441	0.0780803	0.947535
HAAO	23498	4.4101	-1.41216	3.10409	0.078096	0.947535
TRS-GCT4-2	100189229	-3.81567	-2.8275	3.10332	0.0781327	0.947535
CRIP1	1396	-0.535459	8.55998	3.10229	0.0781822	0.947535
OLFM1	10439	-5.57706	-2.08122	3.10219	0.0781871	0.947535
TRBV10-1	28585	1.30642	1.87775	3.10199	0.0781966	0.947535
SLC19A2	10560	-1.35068	1.89332	3.10188	0.078202	0.947535
CYSRT1	375791	3.53028	-2.12041	3.1004	0.078273	0.947535
MZB1	51237	2.60866	-0.651007	3.1	0.0782925	0.947535
KCNS1	3787	-4.21329	-1.32344	3.09851	0.0783642	0.947535
FLJ31356	403150	5.8133	-2.25101	3.09661	0.0784554	0.947535
TRPV3	162514	-4.84342	-2.16261	3.09158	0.0786985	0.947535
SNHG32	50854	-0.377113	6.83713	3.09141	0.0787065	0.947535
LOC100506472	100506472	-3.12772	-0.996911	3.09115	0.078719	0.947535
LOC101927620	101927620	-1.65352	-0.0620659	3.09105	0.078724	0.947535
NBPF9	400818	-0.46731	5.28081	3.09015	0.0787677	0.947535
LOC283045	283045	-4.84166	-2.36778	3.08822	0.0788613	0.947535
OGFOD3	79701	0.494459	4.82808	3.08745	0.0788982	0.947535
LOC199882	199882	3.2343	-2.62537	3.08729	0.0789062	0.947535
TTC25	83538	-2.00144	0.331962	3.08609	0.0789645	0.947535
MIR3179-3	100423006	3.21537	-2.63021	3.08537	0.0789995	0.947535
MTIF2	4528	0.64811	4.73378	3.08501	0.0790167	0.947535
RPAP2	79871	0.5257	4.96198	3.08449	0.0790422	0.947535
FAM27E3	100131997	-3.30995	-1.51315	3.08425	0.0790536	0.947535
SNORD3B-1	26851	-2.02686	1.00666	3.08425	0.0790537	0.947535
UPB1	51733	1.87951	0.974761	3.08362	0.0790843	0.947535
HIGD1C	613227	4.3738	-2.05147	3.08345	0.0790927	0.947535
IPO4	79711	0.636285	5.58697	3.08235	0.0791459	0.947535
FAM177A1	283635	-0.886003	6.05479	3.08128	0.0791983	0.947535
ZNF550	162972	0.652875	4.84336	3.08063	0.0792297	0.947535
GPR171	29909	0.632809	5.23413	3.08054	0.0792341	0.947535
ACKR4	51554	3.59542	-2.31641	3.08039	0.0792417	0.947535
RIMS2	9699	-4.01384	-2.67524	3.07984	0.0792684	0.947535
TSPAN3	10099	-0.525867	5.3139	3.07911	0.0793038	0.947535
AFG3L2	10939	-0.435479	5.69089	3.07877	0.0793203	0.947535
LOC101929798	101929798	-3.31682	-1.87535	3.07836	0.0793406	0.947535
TNFSF4	7292	2.74138	0.130022	3.07814	0.0793511	0.947535
HAUS7	55559	0.604704	4.37895	3.07794	0.0793611	0.947535
IGHV5-51	28388	-2.93511	-1.26182	3.07711	0.0794017	0.947535
CRHR2	1395	-4.14675	-1.84361	3.0764	0.079436	0.947535
LINC00423	100874167	-3.29601	-2.85756	3.07633	0.0794394	0.947535
TUBB8	347688	2.72256	-1.61299	3.07594	0.0794587	0.947535
ZNF491	126069	-3.47134	-0.974517	3.07481	0.0795141	0.947535
NBDY	550643	0.436303	6.33624	3.0742	0.0795438	0.947535
LOC105375303	105375303	-3.65128	-1.97766	3.07308	0.0795987	0.947535
CRNDE	643911	3.25178	-2.01622	3.07204	0.0796495	0.947535
ANKRD62P1-PARP4P3	23783	2.8697	-2.60731	3.06928	0.079785	0.947535
RTL8A	26071	0.621706	4.32187	3.06792	0.0798518	0.947535
ODF2	4957	0.545539	6.17312	3.06626	0.079933	0.947535
ISM2	145501	-3.31688	-2.80242	3.06617	0.0799375	0.947535
BTLA	151888	-0.862723	3.45662	3.0625	0.0801182	0.947535
SCGB3A1	92304	2.27684	2.98338	3.06102	0.0801912	0.947535
OLFML1	283298	5.12807	-1.3872	3.06003	0.08024	0.947535
RNF19A	25897	-0.618351	7.2004	3.05834	0.0803236	0.947535
BABAM2-AS1	100302650	-0.76385	3.41638	3.05642	0.0804186	0.947535
TDRG1	732253	3.83192	-2.80219	3.0564	0.0804198	0.947535
HMGCR	3156	-0.628185	5.51836	3.05593	0.0804431	0.947535
TRW-CCA4-1	100189171	3.83659	-2.70231	3.05539	0.0804698	0.947535
C11orf16	56673	-4.17755	-2.34921	3.05265	0.0806055	0.947535
CAMP	820	-3.27463	-2.85777	3.05048	0.0807134	0.947535
INSL4	3641	-3.27463	-2.85777	3.05048	0.0807134	0.947535
RSPO3	84870	-3.27463	-2.85777	3.05048	0.0807134	0.947535
SHFL	55337	0.444491	6.4371	3.05047	0.0807138	0.947535
POLR3B	55703	-0.844291	3.68488	3.0486	0.0808068	0.947535
CCT2	10576	-0.471953	7.29558	3.04748	0.0808624	0.947535
RAB29	8934	0.595102	5.9688	3.04608	0.0809324	0.947535
TRIM28	10155	-0.436289	7.84206	3.04517	0.0809774	0.947535
GOLGA8M	653720	2.02433	-1.12221	3.04261	0.0811055	0.947535
HSD17B2	3294	4.49196	-2.55587	3.04229	0.0811215	0.947535
UST-AS1	100128176	4.94101	-2.2898	3.04147	0.0811622	0.947535
LOC101928943	101928943	-4.21259	-2.22205	3.04095	0.0811883	0.947535
HDGFL3	50810	1.15788	3.89952	3.04038	0.0812169	0.947535
DRP2	1821	-5.37083	-2.34585	3.04008	0.0812317	0.947535
LOC257396	257396	1.65871	0.514959	3.03998	0.0812367	0.947535
LINC01480	101927931	2.72107	-1.19805	3.03892	0.08129	0.947535
SAT2	112483	0.474603	4.97311	3.03711	0.0813808	0.947535
NUP155	9631	-0.728031	4.95172	3.03591	0.0814409	0.947535
NNMT	4837	-4.17746	-2.67509	3.03534	0.0814696	0.947535
GPR141	353345	3.44795	-0.800157	3.03528	0.0814723	0.947535
SCAMP1-AS1	728769	0.631337	3.97469	3.02865	0.0818059	0.947535
ZFP41	286128	0.878048	3.80814	3.02723	0.0818776	0.947535
AMPD3	272	-0.5413	4.80932	3.02628	0.0819256	0.947535
GCNT4	51301	1.06645	3.96509	3.02602	0.0819389	0.947535
NUDT19	390916	-0.775728	3.13918	3.02521	0.0819797	0.947535
PTGER4P2-CDK2AP2P2	442421	-2.43832	-1.74839	3.02503	0.0819889	0.947535
LOC101928858	101928858	5.53804	-2.33487	3.02456	0.0820127	0.947535
E2F6	1876	-1.08022	2.02855	3.02446	0.0820178	0.947535
MIR491	574444	3.70123	-2.7517	3.02377	0.0820524	0.947535
LOC101927345	101927345	-5.58997	-2.41728	3.02299	0.0820918	0.947535
EDDM13	100506374	3.08585	-1.01792	3.0229	0.0820965	0.947535
HIST1H4C	8364	-0.608731	6.86575	3.02264	0.0821097	0.947535
UTS2	10911	3.48454	1.64228	3.02128	0.0821783	0.947535
OSR1	130497	5.0376	-2.18189	3.02054	0.082216	0.947535
ELF3	1999	-4.033	-2.34205	3.01868	0.0823106	0.947535
GRIK1-AS1	642976	-4.77488	-2.34695	3.01716	0.0823878	0.947535
NFKBID	84807	-0.742027	5.41183	3.01635	0.0824287	0.947535
FKBP11	51303	0.531858	6.6498	3.01395	0.0825508	0.947535
TMEM198	130612	-3.10038	-1.91095	3.01392	0.0825524	0.947535
CDKN1A	1026	-1.25394	8.32127	3.01367	0.0825649	0.947535
RGS9BP	388531	-4.52667	-2.19551	3.01208	0.0826464	0.947535
THBS2	7058	-4.27101	-2.21955	3.01132	0.082685	0.947535
MIPEPP3	650794	2.03376	0.216717	3.01037	0.0827334	0.947535
LRRTM2	26045	-4.76849	-2.19895	3.00999	0.0827527	0.947535
SRSF12	135295	-2.46731	-0.816652	3.00974	0.0827657	0.947535
GSTT2	2953	4.86858	-2.34642	3.00896	0.0828056	0.947535
LOC100128770	100128770	4.83753	-2.32832	3.00807	0.0828511	0.947535
LINC02421	101927901	-5.59	-2.35696	3.00786	0.0828614	0.947535
DDHD2	23259	-0.461265	5.77087	3.00769	0.0828701	0.947535
MAPK3	5595	0.69106	3.40562	3.00629	0.0829421	0.947535
LOC101927267	101927267	4.04592	-2.70106	3.00569	0.0829724	0.947535
LOC105369914	105369914	-4.59063	-2.10745	3.00502	0.0830068	0.947535
FAM76B	143684	-0.457995	5.38038	3.00453	0.0830323	0.947535
LMAN2	10960	0.400721	7.71042	3.00247	0.0831376	0.947535
SORBS1	10580	-1.93713	0.446624	3.00231	0.0831461	0.947535
SUSD6	9766	-0.549866	5.80474	2.99924	0.0833037	0.947535
MYH7B	57644	-1.25603	1.54951	2.99839	0.0833473	0.947535
TRAV9-2	28677	0.820706	4.19948	2.99739	0.0833987	0.947535
TACR1	6869	4.60514	-2.55502	2.99697	0.0834202	0.947535
OGFOD1	55239	0.512907	5.47152	2.99613	0.0834639	0.947535
DICER1	23405	-0.460756	5.65496	2.99577	0.0834822	0.947535
TRIB1	10221	-1.24757	4.34913	2.99167	0.0836941	0.947535
MUC6	4588	-3.25783	-0.989764	2.99165	0.0836948	0.947535
SPATA25	128497	-4.12256	-1.34715	2.99105	0.0837256	0.947535
RPL13P5	283345	1.51955	0.855039	2.98808	0.0838796	0.947535
AMIGO3	386724	-0.963357	2.00407	2.98602	0.0839863	0.947535
CBX2	84733	-5.81274	-1.10547	2.98595	0.0839898	0.947535
ZNF595	152687	-1.73559	1.53531	2.98541	0.0840181	0.947535
PARM1	25849	4.30378	-1.58012	2.98532	0.0840225	0.947535
THSD4	79875	5.59322	-2.24295	2.98378	0.0841027	0.947535
PIGK	10026	0.633693	5.06419	2.98324	0.0841307	0.947535
SEL1L	6400	-0.585042	5.50865	2.9831	0.0841381	0.947535
GPR135	64582	-1.47768	1.84649	2.98301	0.0841429	0.947535
MT2A	4502	-0.48089	6.30083	2.9823	0.0841793	0.947535
FRMPD2	143162	-4.52463	-2.49022	2.97773	0.0844176	0.947535
NPTX1	4884	3.17059	-0.35366	2.97771	0.0844185	0.947535
RNF219	79596	-0.734842	3.32295	2.97762	0.0844233	0.947535
PRPS2	5634	-0.6253	4.94327	2.977	0.0844556	0.947535
ZNF460	10794	0.512593	4.56633	2.97542	0.0845384	0.947535
STX18-IT1	104472519	-3.61355	-2.08639	2.97496	0.0845623	0.947535
DRC7	84229	-3.2733	-2.70144	2.97083	0.0847784	0.947535
MIR5190	100847080	-4.17712	-2.40593	2.97056	0.0847924	0.947535
SLC25A35	399512	1.07195	1.85094	2.97007	0.0848183	0.947535
LCORL	254251	-0.866866	3.38632	2.96935	0.0848562	0.947535
ZNF211	10520	0.555688	5.26924	2.96909	0.0848696	0.947535
MYO5B	4645	4.07175	0.130115	2.96758	0.0849491	0.947535
DHRS2	10202	4.73497	-2.45256	2.96756	0.0849497	0.947535
LOC100506551	100506551	3.53103	-1.68194	2.96752	0.0849519	0.947535
PRKD1	5587	5.5768	-2.42549	2.9675	0.0849531	0.947535
DNAJC22	79962	5.5768	-2.42549	2.96718	0.0849697	0.947535
MIR320C1	100302135	-3.51197	-2.82815	2.96679	0.0849904	0.947535
CCDC144NL	339184	-1.54176	-0.0443589	2.96641	0.0850106	0.947535
SHC4	399694	4.91393	-2.02746	2.96635	0.0850135	0.947535
PDK4	5166	5.65082	-1.80613	2.96634	0.085014	0.947535
LOC100268168	100268168	2.24747	-1.13524	2.96198	0.0852434	0.947535
LOC101927636	101927636	-4.28398	-2.47158	2.96144	0.0852717	0.947535
RNVU1-14	101954266	-1.43047	1.99971	2.96008	0.0853436	0.947535
ZFAND2B	130617	0.347923	6.75231	2.95964	0.0853667	0.947535
MINAR1	23251	-3.54463	-0.629204	2.95957	0.0853708	0.947535
PENK	5179	5.10849	-2.49345	2.95939	0.0853803	0.947535
ABCB6	10058	-1.21183	2.82462	2.95682	0.085516	0.947535
BRD7	29117	-0.498587	5.80904	2.95578	0.0855709	0.947535
AGBL5	60509	-0.584802	4.73505	2.95419	0.0856551	0.947535
TMPRSS11E	28983	3.89075	-0.949089	2.95394	0.0856687	0.947535
TMEM42	131616	0.577831	4.69394	2.9537	0.0856814	0.947535
ZNF14	7561	0.578651	5.92002	2.95346	0.0856938	0.947535
SDHAF1	644096	0.686612	3.96214	2.95325	0.0857052	0.947535
CA1	759	5.07768	-1.57185	2.95267	0.0857358	0.947535
FBXO27	126433	3.98419	-1.57292	2.95219	0.085761	0.947535
IL17RC	84818	0.82514	2.92568	2.95161	0.0857923	0.947535
BATF2	116071	5.42069	-2.41451	2.95087	0.0858316	0.947535
RPP38	10557	-0.569608	4.76815	2.95041	0.0858559	0.947535
SLC22A20P	440044	-5.44274	-2.34615	2.94906	0.0859276	0.947535
LRRC14B	389257	-4.62787	-2.36654	2.94613	0.0860834	0.947535
SLC9A7	84679	-1.18856	2.85259	2.94338	0.0862304	0.947535
ANGPTL5	253935	-4.95487	-2.11164	2.94191	0.0863087	0.947535
ADSSL1	122622	2.13335	0.940539	2.94111	0.0863513	0.947535
STK11	6794	0.39145	6.92306	2.94028	0.086396	0.947535
PMCH	5367	-4.29947	-2.64633	2.94004	0.0864087	0.947535
MYEF2	50804	-0.867336	3.11021	2.94003	0.086409	0.947535
LONRF3	79836	-0.889845	2.70083	2.93771	0.0865333	0.947535
CETN3	1070	1.1656	1.94669	2.93707	0.0865678	0.947535
TRAV9-1	28678	3.94429	-1.97973	2.9369	0.0865767	0.947535
LOC100130449	100130449	5.26432	-2.47178	2.93567	0.0866427	0.947535
IQCG	84223	-0.864811	3.08242	2.93507	0.0866749	0.947535
NRADDP	100129354	3.78029	-0.541012	2.93366	0.0867508	0.947535
MOBP	4336	-3.61334	-2.77543	2.93333	0.0867681	0.947535
MYADML	151325	-3.00691	-2.67593	2.93287	0.0867928	0.947535
C2	717	1.98454	0.742297	2.93139	0.0868728	0.947535
IGSF11	152404	3.47514	-0.93329	2.93128	0.0868787	0.947535
CDK5	1020	0.704852	3.60221	2.93036	0.0869284	0.947535
BMPR1A	657	1.04907	2.27562	2.92989	0.0869535	0.947535
PPP1R36	145376	4.30116	-1.93379	2.92927	0.0869869	0.947535
MAPK12	6300	4.18918	-2.15965	2.92912	0.0869947	0.947535
SLC25A21-AS1	100129794	5.47046	-2.42986	2.92893	0.0870053	0.947535
LCOR	84458	-0.39038	5.36182	2.92886	0.0870089	0.947535
LOC101926935	101926935	-2.92878	-0.753497	2.92875	0.0870147	0.947535
PLEKHH1	57475	2.68562	-0.833262	2.92759	0.0870776	0.947535
ADAMTS7P1	390660	1.49991	1.18065	2.92639	0.0871421	0.947535
ENG	2022	-0.76525	4.11884	2.92563	0.0871833	0.947535
LINC01354	100506795	5.61021	-2.44275	2.92452	0.0872433	0.947535
UBE3A	7337	-0.405441	6.75036	2.92311	0.0873195	0.947535
NME6	10201	0.576092	4.87728	2.9222	0.0873687	0.947535
RPRM	56475	4.79876	-2.08031	2.92085	0.0874416	0.947535
C4orf19	55286	-2.29219	-0.586583	2.92068	0.0874508	0.947535
WLS	79971	5.09043	-2.07135	2.91856	0.0875662	0.947535
IGHJ6	28475	-2.87404	-2.21688	2.9172	0.08764	0.947535
APOBEC3H	164668	1.87533	1.32164	2.91646	0.08768	0.947535
RARS2	57038	-0.438437	5.85809	2.91324	0.0878553	0.947535
ANTXR1	84168	-5.15495	-2.50908	2.91285	0.0878762	0.947535
SLF1	84250	-1.04359	3.86463	2.9106	0.0879992	0.947535
LOC101927759	101927759	-1.65437	0.596314	2.91056	0.0880016	0.947535
TMEM151B	441151	-4.51696	-2.04346	2.91046	0.0880067	0.947535
TNPO2	30000	-0.686426	3.99194	2.91037	0.0880119	0.947535
TMEM178A	130733	-5.55062	-2.19992	2.90873	0.0881015	0.947535
LOC101928674	101928674	2.15814	-1.16848	2.90635	0.0882313	0.947535
PYGM	5837	-1.28816	2.28948	2.90595	0.0882534	0.947535
ZBBX	79740	-4.10215	-2.69888	2.90565	0.0882698	0.947535
IRS2	8660	-0.602576	7.77172	2.90456	0.0883294	0.947535
BDNF-AS	497258	-2.35354	-0.570437	2.90447	0.0883342	0.947535
KLHL41	10324	-4.51695	-2.32869	2.90441	0.0883377	0.947535
RPS16P5	647190	-0.909806	2.30562	2.9029	0.0884202	0.947535
DEFA1B	728358	-3.76226	-2.77361	2.89944	0.0886104	0.947535
LOC100506258	100506258	-3.34414	-0.889518	2.89882	0.0886442	0.947535
DNAH8	1769	3.38192	0.226071	2.89677	0.0887571	0.947535
ZFAND4	93550	0.6471	4.79406	2.89651	0.0887715	0.947535
PDP1	54704	-0.606236	6.56918	2.89632	0.0887821	0.947535
FAM20C	56975	-4.76007	-1.96164	2.89622	0.0887875	0.947535
RFPL1S	10740	4.02597	-1.52402	2.8944	0.0888876	0.947535
HDAC6	10013	0.370821	6.59784	2.89246	0.0889947	0.947535
SNORA70D	100379141	-3.81001	-2.36962	2.89086	0.0890835	0.947535
SOCS2-AS1	144481	1.34462	0.707956	2.8905	0.0891031	0.947535
MYEOV	26579	-2.99032	-0.564409	2.88941	0.0891638	0.947535
PIK3AP1	118788	-1.81431	2.32072	2.88911	0.0891801	0.947535
TRT-AGT2-2	100189340	3.99729	-2.53662	2.88835	0.089222	0.947535
NAB1	4664	0.632819	4.88935	2.88622	0.0893402	0.947535
IGKJ2	28949	3.58028	-2.82953	2.88534	0.0893891	0.947535
RCAN2	10231	3.79325	-1.32281	2.88454	0.0894336	0.947535
LSMEM2	132228	-3.58714	-2.01207	2.88139	0.0896085	0.947535
MKLN1-AS	100506881	-2.02471	0.709236	2.88062	0.0896516	0.947535
KRT7	3855	4.07328	-1.89836	2.88033	0.0896677	0.947535
KCP	375616	-3.12556	-0.397252	2.87898	0.0897427	0.947535
DRD3	1814	-4.84333	-2.14021	2.87874	0.0897564	0.947535
LOC101927190	101927190	-4.0002	-1.4802	2.87853	0.0897678	0.947535
SNORD3B-2	780852	-1.80641	0.679996	2.87814	0.0897898	0.947535
FNDC10	643988	1.0895	3.67523	2.87758	0.0898211	0.947535
KIAA1549L	25758	5.4804	-2.16859	2.87744	0.0898287	0.947535
CTHRC1	115908	-3.05055	-2.42852	2.87505	0.0899621	0.947535
CT45A10	102723631	3.30912	-2.85703	2.87448	0.0899942	0.947535
LOC105370362	105370362	3.30912	-2.85703	2.87448	0.0899942	0.947535
LOC101927851	101927851	-4.73042	-2.38485	2.87341	0.090054	0.947535
FAM71D	161142	-3.63831	-2.53632	2.87332	0.0900588	0.947535
TTPAL	79183	-0.677933	4.75644	2.86994	0.090248	0.947535
DTX1	1840	0.974876	4.25701	2.86922	0.0902887	0.947535
UBE2Q1-AS1	100874097	3.53156	-2.1879	2.8673	0.0903963	0.947535
CCDC78	124093	1.78849	1.0041	2.86552	0.0904965	0.947535
ASB7	140460	0.585716	4.94776	2.86544	0.0905012	0.947535
LOC101927391	101927391	-1.56572	0.91489	2.86185	0.0907031	0.947535
MAPK11	5600	1.77967	0.683333	2.86096	0.0907535	0.947535
C20orf202	400831	4.51704	-1.16631	2.85958	0.0908315	0.947535
GALNT14	79623	3.51407	-2.03167	2.85932	0.0908461	0.947535
IGKV1-5	28299	2.21376	-1.71403	2.85879	0.0908761	0.947535
SERPINB10	5273	-5.59034	-2.52281	2.8585	0.0908924	0.947535
SNORD3A	780851	-1.54884	3.37652	2.85842	0.0908968	0.947535
ANKRD7	56311	-3.41071	-2.51449	2.85757	0.0909448	0.947535
PRKCZ-AS1	100506504	1.57997	0.982205	2.85754	0.0909467	0.947535
RBCK1	10616	0.398538	7.17175	2.85719	0.0909664	0.947535
CHST11	50515	0.403819	6.82354	2.85706	0.0909738	0.947535
CRTAP	10491	0.447687	6.28033	2.85671	0.0909936	0.947535
IRF7	3665	0.484467	6.65576	2.85622	0.0910214	0.947535
ROBO3	64221	0.741557	4.06857	2.8559	0.0910393	0.947535
DOCK8-AS1	157983	-2.35403	-0.697352	2.85433	0.0911281	0.947535
ANKRD61	100310846	3.38259	-1.39815	2.85398	0.0911482	0.947535
LOC102724971	102724971	-2.45186	-1.93839	2.85351	0.0911746	0.947535
PTGDS	5730	2.23825	1.27421	2.85309	0.0911983	0.947535
EHD4-AS1	101928363	-1.69451	0.40898	2.85297	0.0912051	0.947535
FPR3	2359	5.54121	-2.46416	2.85282	0.091214	0.947535
IGLV4-69	28784	-3.3148	-2.72615	2.8525	0.0912321	0.947535
COL26A1	136227	5.54121	-2.46416	2.85078	0.0913298	0.947535
ATG10	83734	0.738351	3.45131	2.84704	0.0915421	0.947535
CAMK2A	815	-3.16527	-2.88408	2.84607	0.0915978	0.947535
MIR6832	102466745	-3.16527	-2.88408	2.84607	0.0915978	0.947535
RNU6-59P	100873767	-3.16527	-2.88408	2.84607	0.0915978	0.947535
TRMT2B	79979	0.403053	6.40508	2.84528	0.0916427	0.947535
MAPK14	1432	0.52261	5.81889	2.84478	0.0916711	0.947535
SLC44A5	204962	5.2929	-2.06048	2.84224	0.0918159	0.947535
RAB20	55647	-1.6032	1.50103	2.8422	0.0918184	0.947535
LOC100131532	100131532	4.06993	-1.99842	2.84175	0.0918441	0.947535
HIST1H2BL	8340	2.87734	-1.52118	2.84171	0.0918462	0.947535
YLPM1	56252	-0.340906	6.73489	2.84074	0.0919018	0.947535
BASP1	10409	-2.11769	0.269795	2.83833	0.0920399	0.947535
OVCH1	341350	-2.97554	-2.41046	2.83794	0.0920624	0.947535
DAAM2	23500	3.6855	-2.29465	2.83709	0.0921111	0.947535
SNX18	112574	0.757355	3.35953	2.83516	0.0922216	0.947535
MIR6719	102465974	-1.62877	-0.413314	2.83452	0.0922586	0.947535
SNORD35B	84546	0.749916	3.32612	2.8331	0.0923401	0.947535
N4BP2	55728	-0.430006	5.6364	2.83197	0.0924049	0.947535
E2F5	1875	-1.3085	1.21951	2.83174	0.092418	0.947535
METTL6	131965	1.17274	2.92116	2.83169	0.0924209	0.947535
PDE8A	5151	-0.701175	4.58614	2.83168	0.0924217	0.947535
ANO7L1	101927546	3.97132	-2.39662	2.83103	0.0924591	0.947535
HGSNAT	138050	-0.480125	4.85899	2.8299	0.092524	0.947535
SNX30	401548	-0.816045	3.38694	2.82885	0.0925849	0.947535
TMTC2	160335	2.22628	-0.0365589	2.8276	0.0926568	0.947535
NT5DC3	51559	1.0197	2.57151	2.82758	0.0926581	0.947535
ANXA4	307	0.709666	3.79449	2.82398	0.0928658	0.947535
HMCN1	83872	-5.37051	-2.34607	2.82333	0.0929034	0.947535
PRNP	5621	-0.614508	7.95038	2.82324	0.0929089	0.947535
LOC105378979	105378979	5.44226	-2.46767	2.8231	0.0929171	0.947535
EGF	1950	4.05757	-1.77024	2.82213	0.092973	0.947535
RLN3	117579	1.76369	-0.812424	2.82194	0.0929839	0.947535
RNF19B	127544	-0.725991	5.78739	2.82086	0.0930465	0.947535
CALM2	805	-0.568781	8.55732	2.82076	0.0930524	0.947535
TDRD10	126668	-5.41106	-2.15839	2.81859	0.0931782	0.947535
SLC7A4	6545	-4.17634	-2.49169	2.81789	0.0932186	0.947535
IGFBP3	3486	1.36566	3.56708	2.81723	0.093257	0.947535
MTRNR2L2	100462981	-0.759823	6.76144	2.81709	0.0932653	0.947535
SCAMP5	192683	-2.97582	0.41923	2.81593	0.0933327	0.947535
CDO1	1036	-4.155	0.845796	2.81584	0.0933382	0.947535
IGLC5	3541	-3.5996	-2.77645	2.81525	0.0933725	0.947535
TMC4	147798	1.81745	0.0655055	2.81497	0.0933888	0.947535
[truncated: 19,384 more rows]
