# Supplementary material for: Heightened expression of type I interferon signaling genes in CD4+ T cells from acutely HIV-1–infected women is associated with lower viral loads
Source: Front Immunol. 2025 Jan 20;15:1507530. doi: 10.3389/fimmu.2024.1507530 (PMC11788160; doi:10.3389/fimmu.2024.1507530)
Supplement: Supplementary file 7 [file Table5.xls]

## Sheet: naive_F-naive_M
NAME	NES	NOM_pval	FDR_qval	RANK_max	LEADING_edge
HALLMARK_HEME_METABOLISM	1.49	0	0.141	1458	CLIC2,SELENBP1,TRIM10,C3,TSPO2,SNCA,PDZK1IP1,SLC4A1,SLC6A9,SPTB,ALAS2,GYPE,KLF1,HBB,HBZ,ALDH1L1,MYL4,LMO2,NFE2
HALLMARK_BILE_ACID_METABOLISM	-1.33	0.041	0.998	2719	FADS1,SLC23A1,BMP6,PEX12,APOA1,HSD3B7,SLC27A2,SLCO1A2,NR1I2,SULT2B1,ABCA9,ALDH8A1,SOAT2,ABCG4,ABCG8,ABCA6,ALDH1A1,FADS2,CYP27A1
HALLMARK_COMPLEMENT	1.22	0.0739	0.747	3060	SERPING1,ITGAM,DGKG,C3,PHEX,C1QC,F3,SERPINE1,C1QA,SERPINC1,FCN1,CD36,GNB4,OLR1,SERPINB2,ADAM9,SERPINA1,MMP14,CR1,ZFPM2,LGALS3,PLG,GP1BA,PLA2G7,PLEK,ADRA2B,LYN,FCER1G,CDA,CTSH,IRF7,PLAT,S100A9,CCL5,NOTCH4,APOBEC3F
HALLMARK_INTERFERON_ALPHA_RESPONSE	1.26	0.0949	0.832	6593	IFI27,IL15,CCRL2,IFI44L,USP18,OAS1,LAMP3,IFI30,IRF7,PROCR,LPAR6,RSAD2,DHX58,SAMD9L,MX1,ISG15,NMI,TRAFD1,CMTR1,IFIT3,CASP1,PSME2,TMEM140,TRIM5,IFI44,STAT2,HELZ2,HERC6,LY6E,TRIM14,CMPK2,BST2,ISG20,IFIT2,IL4R,PARP9,LGALS3BP,IFI35,UBE2L6,IFITM1,OASL,GBP4,SELL,PSME1,IRF9,PARP12,TDRD7
HALLMARK_ESTROGEN_RESPONSE_LATE	-1.18	0.113	1	1775	STIL,SLC27A2,PDLIM3,PDZK1,EGR3,SLC7A5,SULT2B1,CCND1,CDC20,HOMER2,SEMA3B,PTGES,ST14,UNC13B,PLXNB1,HR,PKP3,EMP2,HSPA4L,KRT19,DNAJC12,DLG5,SLC2A8
HALLMARK_UV_RESPONSE_DN	1.16	0.135	0.891	2471	CDC42BPA,LAMC1,CAV1,COL1A2,KCNMA1,CCN1,FZD2,F3,NFIB,SERPINE1,RND3,MGLL,PLPP3,CDON,HAS2,BDNF,LTBP1,CACNA1A,GCNT1
HALLMARK_COAGULATION	1.13	0.204	0.898	2857	SERPING1,PROS1,C3,VWF,F3,SERPINE1,C1QA,SERPINC1,OLR1,SERPINB2,C8G,ADAM9,SERPINA1,FBN1,RAPGEF3,MMP14,GNG12,HMGCS2,CFI,LEFTY2,PRSS23,DCT,PLG,GP1BA,GSN,PLEK,PF4,CTSH,CPB2,S100A1,PLAT
HALLMARK_KRAS_SIGNALING_DN	1.1	0.235	0.95	2518	COL2A1,IGFBP2,KCNMB1,EGF,SLC6A3,SLC30A3,NPHS1,KLHDC8A,ATP6V1B1,SNCB,SHOX2,BRDT,SERPINB2,P2RX6,CNTFR,KCNN1,HSD11B2,FGF22,KRT4,NOS1,TCF7L1,IFI44L,C5,LGALS7,CACNA1F,TGFB2,GP1BA,IFNG,FGGY,TG
HALLMARK_ANDROGEN_RESPONSE	-1.07	0.279	1	3562	FKBP5,IDI1,TPD52,HMGCS1,SLC38A2,GNAI3,INSIG1,HMGCR,UAP1,FADS1,CENPN,NKX3-1,HPGD,RRP12,MAP7,PMEPA1,ELL2,CCND1,PTPN21,HOMER2,KRT8,ALDH1A3,AKAP12,GUCY1A1,KRT19
HALLMARK_INFLAMMATORY_RESPONSE	1.05	0.314	0.954	3000	STAB1,LIF,AQP9,P2RY2,EREG,CD70,F3,SERPINE1,EBI3,CYBB,OLR1,NMUR1,CXCL8,PTGER2,PTAFR,C5AR1,PTGIR,MMP14,IL1B,HAS2,IL15,ADM,CCRL2,HBEGF,CD14,GP1BA,LAMP3,SELE,LYN,CSF3R,IRF7,IL18,RNF144B,CCL5,FPR1
HALLMARK_APICAL_SURFACE	1.09	0.326	0.866	2479	SCUBE1,SLC2A4,NTNG1,AFAP1L2,BRCA1,SULF2,LYN
HALLMARK_MTORC1_SIGNALING	-1.04	0.34	1	4089	NUFIP1,ELOVL5,TUBG1,TUBA4A,LDLR,TFRC,IFRD1,LDHA,GLA,HSPE1,RIT1,BUB1,ACACA,IDI1,PLK1,ATP2A2,NFIL3,STARD4,DHCR7,HMGCS1,MTHFD2,SLC2A3,SQLE,CD9,INSIG1,HMGCR,SLC1A5,NFKBIB,CYP51A1,HK2,FADS1,SC5D,SLA,PNP,TXNRD1,CTH,NAMPT,AK4,ELOVL6,CDKN1A,SLC7A5,STC1,VLDLR,SLC7A11,FADS2
HALLMARK_ALLOGRAFT_REJECTION	1.01	0.404	1	3430	STAB1,CCR5,LIF,EREG,CCR2,CD86,RPL3L,NCR1,CD1D,FCGR2B,CCL4,SPI1,IL13,FGR,IL1B,IL15,KLRD1,BRCA1,TGFB2,IFNG,PF4,GCNT1,LYN,IGSF6,CD8B,IRF7,IL18,CCL5,CTSS,HLA-DRA,LTB,TLR1,TLR6,IL12RB1
HALLMARK_IL6_JAK_STAT3_SIGNALING	-1	0.434	1	1933	TNFRSF21,TLR2,CRLF2,IL1R2,IL9R,INHBE,CSF2,IL6,IL7,PDGFC
HALLMARK_APICAL_JUNCTION	1	0.446	1	1730	NECTIN4,SLC30A3,ACTG2,LAMB3,MAP3K20,GRB7,CD86,VWF,CLDN6,CLDN4,PDZD3,COL17A1,CADM2,ADAM9,KCNH2,MYL9,FBN1,TRO,SKAP2,NRXN2
HALLMARK_APOPTOSIS	-0.981	0.471	1	2940	CASP3,BIK,SMAD7,SC5D,RARA,DNAJA1,PDGFRB,CTNNB1,FASLG,BMF,F2R,CTH,ERBB3,BGN,EGR3,CDKN1A,CCND1,GPX3,BCL2L10,LMNA,ANXA1,EMP1,IL6,TIMP3,FEZ1
HALLMARK_MYOGENESIS	0.98	0.491	1	3835	EPHB3,CHRNA1,SGCD,COX7A1,WWTR1,ANKRD2,MYL4,APOD,MRAS,CD36,SPDEF,KCNH2,DAPK2,ITGB5,NOS1,DMD,LAMA2,DTNA,TNNC1,PPP1R3C,HBEGF,GSN,TNNC2,TPD52L1,CTF1,PC,IGFBP3,DES,AGL,CFD,MYOM2,PLXNB2,CKB,IGFBP7,MYLK,CHRNB1,BHLHE40,CLU,ACTC1,PPFIA4,ACHE,CACNA1H
HALLMARK_ANGIOGENESIS	0.975	0.498	0.977	1115	LUM,MSX1,PGLYRP1,LPL
HALLMARK_CHOLESTEROL_HOMEOSTASIS	-0.968	0.501	1	4146	ALCAM,STX5,ATF3,FABP5,LDLR,ATF5,IDI1,NFIL3,CPEB2,STARD4,DHCR7,HMGCS1,SQLE,CD9,HMGCR,MVK,CYP51A1,SC5D,CTNNB1,ERRFI1,CHKA,SEMA3B,CBS,FADS2
HALLMARK_GLYCOLYSIS	0.974	0.511	0.905	3812	MERTK,LCT,EGLN3,NDST3,CLDN3,NOL3,GYS2,CHST1,PLOD1,PKP2,ARTN,SAP30,PYGL,GAL3ST1,LDHC,EFNA3,PFKFB1,PC,IGFBP3,IER3,AGL,VCAN,AURKA,IDH1,GALK2,BPNT1,CAPN5,CHST6,TALDO1,KIF20A,HS2ST1,TGFBI,LHPP,PPFIA4,GOT2
HALLMARK_HYPOXIA	-0.977	0.518	1	4330	PYGM,IDS,MAFF,FBP1,SLC2A1,SDC3,PFKFB3,RBPJ,TNFAIP3,ATF3,TIPARP,NDRG1,ATP7A,LDHA,TGFB3,PDGFB,PAM,MT2A,VEGFA,AMPD3,NFIL3,PHKG1,TPD52,NDST1,PGM2,SLC2A3,B3GALT6,IRS2,STBD1,HK2,GPC3,CP,MT1E,COL5A1,KDELR3,SCARB1,ERRFI1,NEDD4L,PGF,PKLR,BGN,AK4,CCN2,CDKN1A,ANGPTL4,NOCT,FOSL2,SULT2B1,EDN2,STC1,SDC4,KIF5A,IL6,AKAP12,SLC2A5,VLDLR,TGM2
HALLMARK_UNFOLDED_PROTEIN_RESPONSE	-0.964	0.521	1	6137	SLC1A4,CKS1B,DDIT4,NPM1,SRPRB,FKBP14,PAIP1,TSPYL2,NFYB,NOP56,DNAJC3,ARFGAP1,SLC30A5,EXOSC4,DCP1A,HSPA9,EIF4G1,ATF4,SRPRA,CEBPG,EIF4E,NOLC1,DNAJB9,ATF3,DKC1,FUS,ATP6V0D1,VEGFA,MTHFD2,YWHAZ,KDELR3,EIF4A3,SLC7A5,CCL2
HALLMARK_INTERFERON_GAMMA_RESPONSE	0.965	0.534	0.825	4909	SERPING1,IFI27,CD86,TNFAIP2,CSF2RB,FCGR1A,IRF5,IL15,FGL2,IDO1,OAS3,IFI44L,USP18,IFI30,IRF7,SECTM1,PTGS2,KLRK1,CCL5,FPR1,CD274,XAF1,DDX58,ITGB7,RSAD2,JAK2,DHX58,TNFSF10,SAMD9L,LATS2,CFB,MX1,SAMHD1,PIM1,ISG15,NMI,TRAFD1,UPP1,CMTR1,IFIT3,CASP1,STAT1,PSME2,RBCK1,HLA-G,GZMA,IFI44,STAT2,OAS2,ZBP1,HELZ2,HERC6,LY6E,TRIM14,GPR18,CMPK2,BST2,ISG20,LYSMD2
HALLMARK_EPITHELIAL_MESENCHYMAL_TRANSITION	0.968	0.539	0.87	2005	LAMC1,IGFBP2,COL1A2,ANPEP,CCN1,SGCD,LUM,MSX1,OXTR,TNC,SERPINE1,VEGFC,ECM2,FMOD,ACTA2,CXCL8,MYL9,PLOD1,FBN1,MMP14,ITGB5,LAMA2,CALD1,IL15
HALLMARK_TGF_BETA_SIGNALING	0.954	0.553	0.816	3093	WWTR1,SMAD6,SERPINE1,LEFTY2,RAB31,BMPR1A,BCAR3
HALLMARK_MYC_TARGETS_V2	-0.924	0.59	1	6351	SLC19A1,PPAN,NPM1,NOP2,TFB2M,TMEM97,NDUFAF4,AIMP2,NOP56,IMP4,MPHOSPH10,WDR74,NOLC1,UTP20,NIP7,HSPE1,NOP16,BYSL,PLK1,PPRC1,GNL3,HK2,GRWD1,RRP12
HALLMARK_PEROXISOME	-0.932	0.604	1	3215	SIAH1,ACSL1,EHHADH,FADS1,DLG4,HSD3B7,ESR2,SLC27A2,NR1I2,SULT2B1,CEL,CADM1,ALB,ALDH1A1
HALLMARK_XENOBIOTIC_METABOLISM	-0.935	0.614	1	1944	TMEM176B,HGFAC,AOX1,F11,ARG2,ARG1,ANGPTL3,TAT,F10,PTGES,CYP2E1,CYP17A1,HSD11B1,CDO1,VTN,CYP1A1,ATOH8,CYP27A1,BCAR1
HALLMARK_HEDGEHOG_SIGNALING	-0.876	0.668	1	358	VLDLR,NRP1,HEY2
HALLMARK_NOTCH_SIGNALING	-0.855	0.702	1	4206	ARRB1,DLL1,FZD1,PSEN2,FZD5,DTX4,CCND1
HALLMARK_KRAS_SIGNALING_UP	0.909	0.724	0.936	2857	PDCD1LG2,TPH1,LIF,EREG,ACE,MYCN,TLR8,NR0B2,PRKG2,APOD,IL1RL2,PLVAP,PIGR,GPRC5B,IL1B,TMEM176A,CPE,HBEGF,FLT4,TRIB1,BTBD3,SPON1,SPRY2,FCER1G,IGFBP3,CSF2RA,PPBP,PTGS2,PLAT
HALLMARK_MYC_TARGETS_V1	-0.91	0.74	1	7910	IMPDH2,RPS5,NDUFAB1,RPLP0,MCM2,SNRPB2,MYC,SRSF1,SRSF3,XRCC6,ILF2,SERBP1,HNRNPD,NAP1L1,RAN,EIF3B,VDAC3,HNRNPC,HNRNPA1,HPRT1,NCBP1,SNRPG,HNRNPA3,HSPD1,RANBP1,PPM1G,RRP9,EXOSC7,YWHAE,COPS5,SNRPA1,SRSF7,PABPC4,PTGES3,SSB,TARDBP,SRPK1,HNRNPU,CUL1,PABPC1,PSMC6,RPL22,ABCE1,CCT5,KPNB1,EIF4H,CDC45,SF3A1,DHX15,XPO1,NPM1,PRDX3,RSL1D1,RFC4,RNPS1,AIMP2,TCP1,CTPS1,SRSF2,PSMA4,POLE3,HSP90AB1,NOP56,FBL,GSPT1,ETF…
HALLMARK_PANCREAS_BETA_CELLS	0.8	0.77	1	3946	CHGA,NEUROG3,LMO2,SYT13,VDR,ELP4,STXBP1,GCK
HALLMARK_TNFA_SIGNALING_VIA_NFKB	-0.897	0.771	1	4398	EHD1,BCL2A1,MAFF,GPR183,PFKFB3,PANX1,TNFAIP3,ATF3,F2RL1,TIPARP,LDLR,NR4A1,DRAM1,KLF10,IRF1,PER1,CXCL1,VEGFA,NFIL3,SLC2A3,IRS2,EGR1,EGR2,AREG,FOSB,REL,TNFSF9,CD83,NINJ1,KDM6B,SIK1,ICOSLG,ICAM1,DUSP4,B4GALT5,GEM,FUT4,CLCF1,SPSB1,FOSL1,NR4A2,TLR2,NAMPT,PMEPA1,EGR3,FJX1,CDKN1A,NR4A3,FOSL2,CCND1,SDC4,CSF2,CCL20,IL6,CCL2,PTX3
HALLMARK_SPERMATOGENESIS	0.86	0.78	0.939	3289	DDX25,CLGN,GPR182,ACE,DMC1,HBZ,TEKT2,TULP2,NOS1,NEK2,ACRV1,OAZ3,GSG1,LDHC,DPEP3,MEP1B,ART3,AURKA,CLVS1,IL12RB2,PARP2
HALLMARK_FATTY_ACID_METABOLISM	0.864	0.803	0.976	4774	XIST,FABP2,AOC3,CD36,CD1D,MGLL,AQP7,FMO1,HMGCS2,IL4I1,CA6,MAOA,GSTZ1,HSDL2,CBR3,IDH1,UGDH,VNN1,ACSL5,SLC22A5,REEP6,ACOT8,INMT,ALAD,HSD17B7,ACSS1,NTHL1,ADSL,SUCLG2,ECI1,BCKDHB,CPT2,MCEE,GCDH,HSD17B4
HALLMARK_G2M_CHECKPOINT	-0.89	0.816	1	4366	CUL3,SYNCRIP,TOP1,NOLC1,AMD1,CKS2,JPT1,UBE2S,HIF1A,DKC1,STMN1,FANCC,PRPF4B,TLE3,PAFAH1B1,KMT5A,BUB1,RACGAP1,ATF5,PLK1,MT2A,CENPA,ODC1,E2F3,ORC6,FBXO5,EZH2,SQLE,CDC6,CENPF,CENPE,AURKB,PTTG3P,HMGB3,PRC1,SLC7A1,NASP,RAD54L,CCNB2,STIL,UBE2C,SLC7A5,BIRC5,CCND1,CDC20,KIF23,EXO1,TTK,MYBL2,KNL1,ESPL1
HALLMARK_WNT_BETA_CATENIN_SIGNALING	-0.8	0.854	1	3886	MAML1,DLL1,FZD1,PSEN2,PTCH1,DKK4,WNT1,CTNNB1,FZD8,WNT6,HEY2
HALLMARK_MITOTIC_SPINDLE	0.865	0.86	1	2350	CDC42BPA,KIF15,FGD4,MYO1E,DLGAP5,CTTN,PIF1,SHROOM1,WASF1,MID1,KIF11,CDC42EP2,NEK2,OPHN1,CLIP2,EPB41L2,GSN,MARCKS
HALLMARK_ESTROGEN_RESPONSE_EARLY	-0.873	0.885	1	2013	RRP12,CLDN7,SLC27A2,PDLIM3,PDZK1,EGR3,KAZN,SLC7A5,OLFML3,SULT2B1,CCND1,KCNK15,REEP1,WWC1,SEMA3B,PTGES,KRT8,HR,NAV2,KRT19,TGM2,ADCY1
HALLMARK_UV_RESPONSE_UP	-0.842	0.907	1	4087	HSPA2,HSPA13,FGF18,ATF3,TUBA4A,EPHX1,NR4A1,TFRC,NUP58,IRF1,DDX21,CA2,CASP3,FOSB,DNAJA1,NPTXR,DLG4,ICAM1,CHRNA5,CTSV,CHKA,PDLIM3,HTR7,SPR,GPX3,LHX2,IL6,CDO1,CCK,MAPK8IP2,CYP1A1
HALLMARK_E2F_TARGETS	-0.827	0.962	1	4977	LYAR,NUP205,WDR90,IPO7,ATAD2,PCNA,KPNA2,NBN,HELLS,RAD1,NUP153,TRIP13,TK1,SYNCRIP,WEE1,NOLC1,CENPM,PNN,CKS2,JPT1,UBE2S,TUBG1,STMN1,TFRC,RACGAP1,SLBP,PLK1,MTHFD2,ORC6,BUB1B,EZH2,DONSON,LUC7L3,BRMS1L,CENPE,AURKB,DCLRE1B,HMGB3,CDCA8,NASP,RAD51AP1,CCNB2,CDKN1A,BIRC5,PSMC3IP,DSCC1,CDC20,KIF18B,MYBL2,ESPL1
HALLMARK_ADIPOGENESIS	-0.815	0.973	1	5536	RMDN3,DRAM2,IDH3A,TST,DLAT,DHRS7B,ADIPOR2,REEP5,RAB34,GRPEL1,RETSAT,EPHX2,PPP1R15B,SULT1A1,ENPP2,G3BP2,PDCD4,DNAJB9,PEX14,PFKFB3,SAMM50,SNCG,LTC4S,DHCR7,CD151,ARL4A,CHCHD10,PIM3,ATP1B3,SLC5A6,SLC1A5,APOE,SCARB1,PHLDB1,ELOVL6,RETN,ANGPTL4,GPX3,SPARCL1,OMD,SORBS1,ANGPT1,CMBL
HALLMARK_IL2_STAT5_SIGNALING	-0.776	0.991	1	3527	F2RL2,MAPKAPK2,NFIL3,PLAGL1,SOCS1,ODC1,SLC2A3,PTCH1,ARL4A,CA2,CDC6,IL18R1,HOPX,CASP3,IRF8,SLC1A5,APLP1,AHNAK,CD83,HK2,COL6A1,CCR4,PNP,SNX9,TNFRSF4,ECM1,IRF4,SHE,SWAP70,IL10,TNFRSF21,GATA1,ETV4,IL1R2,EMP1,GPR83,CSF2,SPRY4,WLS,NRP1,TGM2
HALLMARK_REACTIVE_OXYGEN_SPECIES_PATHWAY	-0.636	0.993	1	6947	GCLM,HMOX2,MSRA,ERCC2,SELENOS,SCAF4,PRDX1,EGLN2,PRNP,GSR,PFKP,SRXN1,OXSR1,FES,TXNRD1,GPX3
HALLMARK_OXIDATIVE_PHOSPHORYLATION	0.722	0.998	1	8108	PDK4,MAOB,IDH1,NQO2,GOT2,ECI1,BDH2,MTX2,MRPL11,NDUFA7,ATP6AP1,COX5A,ATP5MC1,COX7A2L,NDUFS7,MRPL35,ATP5PF,ECHS1,SUCLG1,ECH1,HSD17B10,SUPV3L1,NDUFA8,ATP5PO,COX17,NDUFA2,ATP6V0E1,BCKDHA,TIMM13,COX6B1,MRPS11,ATP6V0B,ATP6V1G1,COX8A,ABCB7,ACAA2,COX11,ACAA1,ATP5PD,ATP6V1E1,TOMM70,IDH3G,TCIRG1,RHOT1,BAX,MDH1,COX5B,HADHB,POLR2F,UQCR11,NDUFS8,MRPS15,NDUFB2,COX10,LDHB,NDUFS4,NDUFB3,SDHC,NDUFB8,NDUFA3,NDUFB7…
HALLMARK_P53_PATHWAY	-0.728	1	1	3961	ATF3,MDM2,HEXIM1,NDRG1,EPHX1,RAD9A,CCNK,DRAM1,RAP2B,GM2A,CEBPA,SOCS1,SFN,TNFSF9,NINJ1,PDGFA,SLC19A2,TGFA,F2R,KRT17,CDKN1A,ZBTB16,ST14,HSPA4L,SLC7A11,ZNF365
HALLMARK_PROTEIN_SECRETION	-0.612	1	1	7378	SNX2,CLTA,COG2,VPS4B,VPS45,SEC22B,RPS6KA3,ICA1,ERGIC3,ARCN1,COPB1,VAMP4,AP3B1,DNM1L,BET1,VAMP7,YIPF6,RAB2A,CTSC,ATP6V1H,RAB5A,ATP1A1,GOLGA4,STX12,ARFGEF2,VAMP3,CLTC,AP1G1,KIF1B,ARFGEF1,NAPG,ATP7A,GLA,SCRN1,PAM,STAM,TPD52,RAB22A,DST,OCRL
HALLMARK_PI3K_AKT_MTOR_SIGNALING	-0.576	1	0.999	5656	RAC1,PIKFYVE,TRIB3,PPP2R1B,NOD1,MAP2K3,CLTC,EIF4E,SLC2A1,RIT1,ACACA,FGF17,NFKBIB,SFN,SLA,VAV3,FASLG,CDKN1A,NGF
HALLMARK_DNA_REPAIR	0.459	1	1	7594	CCNO,RAD51,CDA,PDE6G,PRIM1,POLA2,GSDME,RAD52,MRPL40,TP53,SAC3D1,CMPK2,AK1,STX3,ITPA,LIG1,POLR2E,DAD1,POLD3,DUT,HCLS1,POLE4,COX17,VPS28,POLD4,MPG,BCAP31,POLR3GL,RFC2,POLB,TAF1C,CSTF3,DGUOK,NME1,ZWINT,POLR2F,ERCC8,FEN1,SNAPC5,NELFE,NME4,XPC,GTF2H3,SF3A3,TAF6,TAF9,GPX4,NME3,TAF10
