# Supplementary material for: Heightened expression of type I interferon signaling genes in CD4+ T cells from acutely HIV-1–infected women is associated with lower viral loads
Source: Front Immunol. 2025 Jan 20;15:1507530. doi: 10.3389/fimmu.2024.1507530 (PMC11788160; doi:10.3389/fimmu.2024.1507530)
Supplement: Supplementary file 8 [file Table6.xls]

## Sheet: EM_F-EM_M
NAME	NES	NOM_pval	FDR_qval	RANK_max	LEADING_edge
HALLMARK_ANGIOGENESIS	-1.73	0	0.00554	1387	PDGFA,VTN,LPL,PGLYRP1,TNFRSF21,OLR1,THBD,VEGFA,MSX1,STC1,COL5A2
HALLMARK_INTERFERON_ALPHA_RESPONSE	1.59	0.00267	0.04	6482	CXCL10,IFI27,RSAD2,IFIT2,IFI44L,ISG15,TRIM5,USP18,LAMP3,OAS1,IFI44,SAMD9L,TDRD7,IFIT3,CMPK2,IRF7,PLSCR1,IFITM1,OASL,BST2,LY6E,UBE2L6,MX1,PARP9,IFITM2,MVB12A,IFITM3,SP110,HELZ2,TENT5A,IFI35,PSME2,DDX60,PSME1,GBP4,HERC6,CASP1,STAT2,PROCR,PSMB9,B2M,LPAR6,NMI,TRAFD1,TRIM14,LGALS3BP,TRIM21,SELL,CNP
HALLMARK_TNFA_SIGNALING_VIA_NFKB	-1.38	0.00881	0.386	5030	EGR1,TGIF1,F2RL1,SAT1,PLK2,PANX1,IRF1,KLF10,PER1,SGK1,CXCL2,LDLR,ZBTB10,ATP2B1,SDC4,NFAT5,GPR183,KLF4,CEBPD,NFE2L2,CD44,PFKFB3,CCN1,SIK1,CD80,PHLDA1,AREG,IL23A,FOSB,TNFAIP3,NFKB1,NR4A1,KDM6B,SLC2A3,IRS2,NINJ1,PTX3,IL6,EGR3,TRIB1,NR4A2,G0S2,CD83,GEM,REL,SPSB1,ETS2,FOSL2,MCL1,ICAM1,RNF19B,NR4A3,NAMPT,LAMB3,TRIP10,CDKN1A,SPHK1,ICOSLG,F3,DUSP4,PLAUR,LIF,EDN1,IL1B,FOSL1,SERPINB2,CSF2,PMEPA1,SERPINE1,C…
HALLMARK_EPITHELIAL_MESENCHYMAL_TRANSITION	-1.24	0.059	1	3836	AREG,COL6A2,TNFAIP3,ITGB3,DST,PVR,VIM,PTX3,COL1A1,IL6,CAPG,GEM,FN1,LRP1,GAS1,FZD8,TGFBI,TNFRSF12A,VCAN,COL5A3,PLAUR,CXCL8,NT5E,APLP1,DPYSL3,THBS1,FBN2,MMP14,CCN2,PDLIM4,ADAM12,LRRC15,VCAM1,OXTR,BASP1,PMEPA1,SERPINE1,COL5A1,TIMP3,PTHLH,NNMT,CTHRC1,VEGFA,SGCD,WNT5A,LAMA3,SPOCK1,MSX1,ECM1,CXCL1,COL5A2
HALLMARK_INFLAMMATORY_RESPONSE	-1.2	0.113	0.886	3903	GNAI3,ADGRE1,SLC11A2,TPBG,BEST1,ITGB3,NFKB1,PVR,EBI3,IL1R1,IL6,RNF144B,CSF3R,ICAM1,AHR,SLC7A1,GPR132,NAMPT,CDKN1A,SPHK1,ICOSLG,F3,PLAUR,CXCL8,LIF,EDN1,CXCR6,FZD5,FFAR2,IL1B,TACR1,MMP14,IL10,CCL7,PDPN,CLEC5A,ITGB8,ADORA2B,SERPINE1,MSR1,AQP9,OLR1,IL1A,TNFAIP6,CCL2,MET,EREG,SGMS2,IL18,CX3CL1,HRH1
HALLMARK_KRAS_SIGNALING_UP	1.17	0.121	0.962	3399	PRKG2,MYCN,CXCL10,SNAP25,SOX9,CMKLR1,APOD,SPRY2,PTPRR,TLR8,MALL,RBP4,IGF2,PLAT,ARG1,MPZL2,PRRX1,CSF2RA,NGF,SPP1,PLVAP,GFPT2,HSD11B1,CBX8,DNMBP,TPH1,GALNT3,JUP,IGFBP3,TSPAN7,PTCD2,LY96,GNG11,CBR4,MMD,FGF9,PPBP,ITGA2
HALLMARK_MYOGENESIS	-1.16	0.134	0.74	3823	COL6A2,KLF5,ADCY9,AEBP1,CLU,MAPRE3,SMTN,CNN3,COL1A1,MYH3,ITGA7,ERBB3,LDB3,SORBS1,TNNT3,MYL4,PKIA,CDKN1A,SPHK1,GPX3,REEP1,TEAD4,ADAM12,MEF2C,TCAP,MYOM1,MYH2,MYL2,DMD,TNNT2,PPP1R3C,ATP2A1,SGCD,TPD52L1,SPDEF,MRAS,KCNH1,MYBPC3
HALLMARK_IL2_STAT5_SIGNALING	-1.16	0.147	0.962	4365	SLC1A5,FAM126B,CKAP4,ITGAV,CD44,ALCAM,ARL4A,F2RL2,CYFIP1,PRNP,AMACR,AHNAK,PHLDA1,SLC39A8,NCOA3,LRRC8C,SLC2A3,COL6A1,ODC1,TNFRSF8,SLC29A2,CASP3,PLAGL1,CAPG,IKZF2,SNX9,CD83,GUCY1B1,IRF8,GATA1,SPRED2,GABARAPL1,AHR,IRF4,IL1RL1,IKZF4,RRAGD,MUC1,PNP,S100A1,CCR4,IL3RA,CDCP1,WLS,CD86,HK2,LIF,NT5E,ETV4,APLP1,BATF3,IL10,PENK,SWAP70,SMPDL3A,CSF2,TNFSF11,EMP1,CA2,SPRY4,TNFRSF21,ECM1,ENPP1,DRC1
HALLMARK_ANDROGEN_RESPONSE	-1.16	0.162	0.832	4768	SEC24D,SGK1,NDRG1,STEAP4,ZBTB10,RPS6KA3,CENPN,DNAJB9,ELOVL5,ITGAV,UAP1,GNAI3,FKBP5,HPGD,INSIG1,SLC38A2,AKAP12,HMGCR,HMGCS1,ELL2,MAP7,NKX3-1,RRP12,KRT19,MERTK,PMEPA1,CCND1,BMPR1B,SPDEF,PTPN21,HSD17B14
HALLMARK_UV_RESPONSE_DN	-1.15	0.177	0.719	3959	PDGFRB,PRKCA,SIPA1L1,ITGB3,NFKB1,AKT3,MAGI2,COL1A1,INSIG1,MT1E,NR1D2,PPARG,SLC7A1,F3,CACNA1A,NFIB,CDC42BPA,PLCB4,CDON,DLC1,FZD2,LTBP1,ADORA2B,SERPINE1,MET,PLPP3,TFPI,PTPN21,KCNMA1,COL5A2
HALLMARK_NOTCH_SIGNALING	-1.2	0.21	1	3904	PRKCA,DTX4,FZD1,TCF7L2,FZD7,ARRB1,FZD5,CCND1,WNT5A
HALLMARK_COAGULATION	-1.13	0.213	0.739	3869	TMPRSS6,MMP15,PLG,RAPGEF3,ITGB3,C3,CPQ,CLU,ARF4,F12,MMP11,FN1,LRP1,MASP2,LGMN,KLKB1,S100A1,SH2B2,CTSV,F3,TF,F11,PROC,THBS1,MMP14,ANXA1,F10,F2,MST1,SERPINB2,SERPINE1,MMP10,TIMP3,CFI,DCT,OLR1,THBD,VWF,P2RY1
HALLMARK_GLYCOLYSIS	-1.09	0.272	0.873	2414	TGFBI,VCAN,HK2,ELF3,TGFA,NT5E,EGLN3,CLDN3,CTH,MERTK,ADORA2B,COL5A1,MIOX,ARTN,PKP2,CHST4,ANGPTL4,CLDN9,VEGFA,GPC4,ME1,AK4,MET,LCT,GAL3ST1,B3GNT3,STC1
HALLMARK_G2M_CHECKPOINT	0.996	0.42	1	3496	EGF,MEIS2,RASAL2,EFNA5,CDC20,ESPL1,PLK4,TROAP,CCNB2,CENPA,CDK1,POLQ,GINS2,BIRC5,CKS1B,E2F1,MYBL2,CCNA2,CDKN3,CDC7,SAP30,STMN1,SUV39H1,TTK,LMNB1,SMC2,TRAIP
HALLMARK_KRAS_SIGNALING_DN	-1	0.438	1	3235	NR4A2,TCL1A,SPTBN2,SLC29A3,TGM1,CELSR2,SKIL,KRT1,SLC5A5,CPEB3,ZBTB16,PRODH,MYO15A,EDN1,RYR2,KCNQ2,ABCB11,CPA2,HTR1D,UGT2B17,CCNA1,CCR8,SERPINB2,MYOT,FGFR3,HSD11B2,SCGB1A1,BMPR1B,CNTFR,NR6A1,TSHB,PNMT,TENM2,AKR1B10,KCNE2,SLC30A3,RGS11
HALLMARK_P53_PATHWAY	-1	0.442	1	5441	SOCS1,DDIT4,ELP1,MDM2,RALGDS,PLK3,FBXW7,FAS,SAT1,PLK2,CDKN2AIP,CEBPA,NDRG1,TSPYL2,RXRA,HEXIM1,KLF4,RETSAT,HMOX1,KIF13B,NINJ1,SLC35D1,ZNF365,PERP,CCP110,RNF19B,BAIAP2,GPX2,CDKN1A,SPHK1,JAG2,ZBTB16,LIF,TGFA,TCN2,PTPN14,PDGFA,TP63,TCHH,KRT17,IL1A,TPD52L1,SLC7A11
HALLMARK_SPERMATOGENESIS	-1	0.442	1	3180	CCT6B,PCSK4,HSPA2,POMC,STAM2,SPATA6,MAP7,DNAJB8,PGK2,ODF1,JAM3,CCNA1,TEKT2,MLF1,CNIH2,ZPBP,ACRV1,GAD1,ART3,DDX25,SLC2A5,ACTL7B
HALLMARK_XENOBIOTIC_METABOLISM	0.993	0.445	1	2424	CYP2S1,ALDH3A1,VNN1,CYP2J2,ACSM1,FABP1,ITIH1,RBP4,ABCC2,TGFB2,LEAP2,ARG1,MPP2,CYP2C18,TAT,GSTA3,DDC,HES6,ABCC3,HSD11B1,PYCR1,SLC22A1,FAH,IDH1,ABHD6
HALLMARK_HYPOXIA	-1	0.448	1	4672	EXT1,B3GALT6,NDRG1,EDN2,SULT2B1,DPYSL4,RBPJ,HDLBP,SDC4,ZNF292,XPNPEP1,AMPD3,PFKFB3,CCN1,FBP1,ERRFI1,HMOX1,PRKCA,TPBG,TNFAIP3,SLC2A3,IRS2,IL6,MT1E,FOSL2,IDS,AKAP12,SCARB1,RRAGD,CDKN1A,TGFBI,F3,PLAUR,HK2,HS3ST1,CCN2,CAVIN3,PGF,ADORA2B,SERPINE1,COL5A1,NEDD4L,ANGPTL4,PPP1R3C,VEGFA,GPC4,NCAN,AK4,SLC2A5,STC1
HALLMARK_IL6_JAK_STAT3_SIGNALING	-0.926	0.621	1	3711	ITGB3,EBI3,IL7,IL1R1,IL6,IL13RA1,STAM2,CSF3R,TNFRSF12A,IL3RA,IL1B,CCL7,CSF2,CRLF2,CXCL3,IL9R,CNTFR,TNFRSF21,ACVRL1,CXCL1
HALLMARK_ALLOGRAFT_REJECTION	0.946	0.629	1	2527	ELANE,THY1,INHBB,CCL4,NOS2,FCGR2B,GZMB,TGFB2,C2,PRF1,CCL5,PRKCG,IFNG,ACHE,GZMA,CXCL13,FGR,IL18RAP,IL13,FASLG,TLR2,GCNT1,NME1,KLRD1,TNF,IL2,CCR5
HALLMARK_HEDGEHOG_SIGNALING	-0.892	0.635	1	836	CNTFR,VEGFA,SLIT1,HEY2
HALLMARK_TGF_BETA_SIGNALING	-0.9	0.641	1	6558	TGFBR1,ID3,TRIM33,SMAD7,PPP1R15A,SMAD3,SLC20A1,ARID4B,BMPR1A,HIPK2,LTBP2,IFNGR2,TGIF1,KLF10,SKI,SMURF1,SMAD1,APC,BCAR3,CTNNB1,CDH1,SKIL,THBS1,PMEPA1,SERPINE1
HALLMARK_MTORC1_SIGNALING	-0.932	0.657	1	6524	PFKL,NIBAN1,TRIB3,GGA2,MTHFD2,CXCR4,DAPP1,GMPS,NFIL3,SLC6A6,USO1,SQSTM1,SORD,PPP1R15A,IDI1,PDK1,ADIPOR2,SLC2A1,AURKA,TUBA4A,SERP1,IFI30,XBP1,CYP51A1,HSPA5,HSPA9,MAP2K3,DDIT4,IFRD1,TUBG1,QDPR,ETF1,HSPA4,LDHA,CCNF,NFKBIB,SLA,LDLR,CFP,SLC1A4,RAB1A,SLC1A5,ELOVL5,ATP2A2,ACACA,CDC25A,PIK3R3,DHCR7,GLA,MTHFD2L,TMEM97,STARD4,SLC2A3,SC5D,TFRC,INSIG1,HMGCR,LGMN,HMGCS1,PHGDH,NAMPT,PNP,TXNRD1,CDKN1A,BCAT1,HK2…
HALLMARK_APICAL_SURFACE	0.881	0.663	1	1301	CD160,THY1,EFNA5
HALLMARK_ESTROGEN_RESPONSE_LATE	-0.907	0.687	1	3871	S100A9,AREG,TPBG,FKBP5,SLC16A1,RBBP8,RAPGEFL1,TSPAN13,MAPT,EGR3,IMPA2,ST6GALNAC2,CHPT1,NAB2,PERP,GALE,CPE,MDK,STIL,CELSR2,TST,SCARB1,CDH1,SLC7A5,KRT19,CXCL14,CCNA1,UNC13B,FGFR3,PTGER3,CA2,ALDH3B1,CCND1,PTGES,FRK,TPD52L1,GPER1,PKP3
HALLMARK_COMPLEMENT	-0.911	0.707	1	4727	CD55,ADAM9,CD59,PDP1,VCPIP1,PIK3CA,XPNPEP1,CFH,PSEN1,ACTN2,USP8,GNAI3,S100A9,TMPRSS6,MMP15,PLG,TNFAIP3,C3,CPQ,CLU,CASP3,IL6,FN1,SRC,LRP1,HPCAL4,LGMN,CR2,KLKB1,PHEX,CDA,CTSV,F3,S100A12,PLAUR,MMP14,F10,F2,SERPINB2,SERPINE1,DOCK4,CA2,C1QC,MT3,ADRA2B,OLR1,C4BPB,PLA2G7,ME1,CXCL1
HALLMARK_APOPTOSIS	-0.899	0.72	1	4272	DNAJA1,CD44,PSEN1,RETSAT,PDGFRB,HMOX1,DPYD,CLU,CASP3,SC5D,IL6,EGR3,RARA,MCL1,CTNNB1,WEE1,ERBB3,CDKN1A,TNFRSF12A,GPX3,IL1B,ANXA1,F2,CCNA1,CTH,EMP1,LMNA,CCND1,TIMP3,BCL2L10,IL1A,EREG,IL18
HALLMARK_ADIPOGENESIS	-0.899	0.732	1	5443	BAZ2A,CHUK,IFNGR1,APLP2,PIM3,PLIN2,SAMM50,UBC,QDPR,DLD,PDCD4,G3BP2,ATP1B3,SLC19A1,RETN,PPP1R15B,DNAJB9,SLC5A6,SLC1A5,SULT1A1,DHCR7,RETSAT,ARL4A,PFKFB3,GPHN,CD151,C3,YWHAG,REEP6,PPARG,ITGA7,TST,SOWAHC,SNCG,SCARB1,ENPP2,SORBS1,APOE,ALDH2,GPX3,LAMA4,PTGER3,LPL,CYP4B1,OMD,ORM1,ANGPTL4,ME1,CMBL
HALLMARK_UV_RESPONSE_UP	-0.895	0.735	1	4272	DNAJA1,SULT1A1,PLCL1,SLC25A4,NAT1,HMOX1,FOSB,HSPA13,NR4A1,CASP3,TFRC,IL6,HSPA2,ICAM1,TST,CTSV,GPX3,NPTXR,CLCN2,MMP14,CDO1,SPR,CA2,CHRNA5,TCHH,C4BPB,ONECUT1,MSX1
HALLMARK_PANCREAS_BETA_CELLS	-0.779	0.815	1	1520	PAK3,MAFB,NEUROG3
HALLMARK_HEME_METABOLISM	0.895	0.827	1	1193	GYPE,SLC4A1,TAL1,HBB,HBQ1,ALAS2,XK,ICAM4,CLIC2,SLC6A9,TMCC2,HBD,KEL
HALLMARK_UNFOLDED_PROTEIN_RESPONSE	-0.83	0.855	1	6759	ALDH18A1,NFYB,CXXC1,WFS1,GEMIN4,SRPRA,MTHFD2,EEF2,SLC30A5,ATP6V0D1,FUS,ATF3,ATF4,NOP56,SERP1,TUBB2A,XBP1,HSPA5,HSPA9,CNOT4,DDIT4,EDC4,EIF2AK3,DKC1,NOLC1,DNAJC3,TTC37,MTREX,PDIA5,DCP1A,TSPYL2,SLC1A4,DNAJB9,BAG3,YWHAZ,HERPUD1,NFYA,EIF4A3,CHAC1,SLC7A5,FKBP14,VEGFA,CCL2
HALLMARK_INTERFERON_GAMMA_RESPONSE	0.874	0.865	1	5278	CXCL10,CMKLR1,IFI27,SLAMF7,CCL5,FCGR1A,GZMA,P2RY14,FGL2,RSAD2,IFIT2,IFI44L,ISG15,GPR18,USP18,CD40,IFIT1,IL18BP,DDX58,IFI44,SAMD9L,LATS2,OAS2,TDRD7,IFIT3,XAF1,CMPK2,IRF7,PLSCR1,CD38,OASL,XCL1,TNFSF10,BST2,LY6E,IL15RA,UBE2L6,MX1,IFITM2,IFITM3,SP110,ZBP1,HELZ2,HLA-G,OAS3,PSMB10,ST3GAL5,IFI35,RBCK1,PSME2,DDX60,PSME1,VAMP5,STAT1,CD274,CASP4,ITGB7,SRI,GBP4,HERC6
HALLMARK_PI3K_AKT_MTOR_SIGNALING	-0.815	0.87	1	6545	SMAD2,TRIB3,CXCR4,DAPP1,SQSTM1,PDK1,CAMK4,SLC2A1,TIAM1,CLTC,TRAF2,MAP2K3,RAF1,ATF1,NFKBIB,SLA,RPS6KA3,ACACA,PIK3R3,PPP2R1B,FGF22,RPTOR,DUSP3,PAK4,PIKFYVE,CDKN1A,VAV3,MAPK10,IL4,FGF17
HALLMARK_WNT_BETA_CATENIN_SIGNALING	-0.751	0.889	1	3797	SKP2,GNAI1,FZD1,CTNNB1,FZD8,JAG2,WNT5B,HEY2
HALLMARK_MYC_TARGETS_V1	0.848	0.921	1	8097	CDC20,TYMS,NME1,CCNA2,LSM7,NHP2,AIMP2,UBE2E1,HDDC2,VBP1,UBE2L3,ABCE1,EIF1AX,CDK4,MCM5,CBX3,XPO1,USP1,MRPL9,MRPS18B,SSBP1,PCBP1,MAD2L1,SNRPB2,NCBP1,SNRPD1,EIF2S1,SET,PHB,SNRPG,PSMB3,TXNL4A,SSB,ERH,RPL22,SNRPD3,BUB3,PSMA7,TOMM70,COX5A,PWP1,MCM2,SRPK1,CCT5,DUT,PSMD1,RPL14,CDC45,SNRPA,CTPS1,PSMA6,CLNS1A,LSM2,TRA2B,EXOSC7,SERBP1,PHB2,ACP1,HNRNPA2B1,MRPL23,CYC1,PSMA4,RPL34,HDAC2,RPL6,SNRPD2,CCT7,DEK,MC…
HALLMARK_OXIDATIVE_PHOSPHORYLATION	0.854	0.922	1	7773	IDH1,NDUFA3,SLC25A20,CYB5A,NDUFB3,ATP5MF,NDUFS6,TIMM13,ECI1,COX17,NDUFB1,NDUFA7,NDUFB2,NDUFC2,COX5B,ATP6V1E1,ATP5PF,MRPL35,NDUFB4,UQCR10,ATP5MC1,NDUFA8,BAX,NDUFS4,UQCRC1,NDUFS7,NDUFB6,COX6A1,UQCR11,COX7A2,TIMM9,NDUFC1,SLC25A12,ATP5PB,BDH2,ATP5MG,ATP5ME,NQO2,UQCRB,COX8A,COX6B1,ATP6V1F,POLR2F,NDUFB8,ATP6V0E1,NDUFS8,FDX1,COX6C,ATP5MC2,BCKDHA,TOMM70,COX5A,MPC1,ACADM,MRPS15,UQCRQ,MRPS12,NDUFA1,IDH3G,N…
HALLMARK_APICAL_JUNCTION	-0.815	0.936	1	3691	CLDN7,TSPAN4,PARD6G,AKT3,GNAI1,CERCAM,NECTIN2,SIRPA,INSIG1,MAP3K20,LAYN,SRC,MDK,EPB41L2,ICAM1,SYK,CDH1,BAIAP2,LAMB3,FSCN1,TGFBI,MPZL1,VCAN,CD86,NECTIN1,COL17A1,JAM3,CD276,VCAM1,NLGN3,CLDN9,VWF,LAMA3,PDZD3,CX3CL1,SLC30A3
HALLMARK_ESTROGEN_RESPONSE_EARLY	-0.815	0.942	1	4361	TUBB2B,ELOVL5,KLF4,CD44,AKAP1,DHCR7,SYBU,GLA,AREG,RHOBTB3,TPBG,FKBP5,ADCY9,CLDN7,SLC16A1,CELSR1,RBBP8,RAPGEFL1,KCNK15,SYNGR1,MAPT,TGIF2,EGR3,CHPT1,RARA,DEPTOR,CELSR2,SCARB1,MUC1,RRP12,ELF3,SLC7A5,REEP1,KRT19,PODXL,CBFA2T3,DLC1,SLC1A1,ALDH3B1,CCND1,ADCY1,PTGES,FRK,THSD4,TPD52L1,AR
HALLMARK_BILE_ACID_METABOLISM	-0.756	0.954	1	2422	SOAT2,ABCA9,ALDH8A1,NR1I2,HSD3B7,BBOX1,KLF1,CYP46A1,BMP6,AQP9,PIPOX,AR
HALLMARK_FATTY_ACID_METABOLISM	0.768	0.992	1	3105	XIST,ALDH3A1,VNN1,FABP1,CA6,CA4,AQP7,RDH16,IDH1,HADH,SLC22A5,AOC3,DHCR24,MCEE,HSDL2,CCDC58,HSD17B4
HALLMARK_CHOLESTEROL_HOMEOSTASIS	0.711	0.992	1	656	MAL2,CBS
HALLMARK_E2F_TARGETS	0.814	0.994	1	7136	CIT,SPC25,CDC20,ESPL1,CHEK2,PLK4,CCNB2,CDK1,NME1,BIRC5,CKS1B,MYBL2,CDKN3,LYAR,STMN1,MXD3,SUV39H1,LMNB1,E2F8,MELK,EXOSC8,RRM2,TK1,CDKN2C,CDKN2A,CDK4,MCM5,DCTPP1,POLA2,XPO1,USP1,POP7,TOP2A,LBR,TBRG4,MAD2L1,SMC3,SMC1A,LIG1,MLH1,EIF2S1,HMGB2,POLE4,UBE2T,RACGAP1,DCK,POLD1,HUS1,CSE1L,SMC4,SMC6,RPA2,TIMELESS,RFC3,BARD1,MCM2,MSH2,DEPDC1,WDR90,ATAD2,DUT,NAA38,CTPS1,CTCF,DNMT1,CKS2,NBN,DIAPH3,TRA2B,UNG,BRC…
HALLMARK_MYC_TARGETS_V2	-0.623	0.995	1	6354	GRWD1,SORD,LAS1L,PRMT3,NOP56,NOP16,MYBBP1A,NOP2,RABEPK,NOLC1,GNL3,IMP4,SLC19A1,TFB2M,TMEM97,PPRC1,SLC29A2,HK2,RRP12
HALLMARK_MITOTIC_SPINDLE	-0.667	1	1	6318	MAPRE1,RHOT2,NOTCH2,YWHAE,CD2AP,RANBP9,RASA1,SPTAN1,NEDD9,PPP4R2,KNTC1,STK38L,DLGAP5,AURKA,PAFAH1B1,NUMA1,TIAM1,CLIP1,FGD4,TUBA4A,MARCKS,TUBGCP5,KATNA1,CLASP1,FLNB,CCDC88A,KIF3B,CDK5RAP2,ARHGEF7,KPTN,DOCK2,NET1,ALMS1,RAB3GAP1,CNTROB,KIF1B,CEP192,MYH10,KIF15,STAU1,CEP72,APC,DST,CDC42EP4,PRC1,PALLD,EZR,EPB41L2,FGD6,TRIO,FSCN1,ANLN,TUBGCP3,SHROOM1,ALS2,CDC42BPA,KIF23,CLIP2,BCAR1,MID1,CTTN,DOCK4,ARAP3
HALLMARK_PROTEIN_SECRETION	-0.61	1	1	7672	PPT1,COPB1,SCAMP3,TMED10,SEC22B,SNAP23,IGF2R,CAV2,CLTA,CD63,ATP1A1,ARFGAP3,STX7,KRT18,GALC,NAPG,RAB14,VPS4B,USO1,GOLGA4,SGMS1,VAMP3,TPD52,ARCN1,CLN5,CLTC,AP3B1,COG2,RAB5A,KIF1B,SEC24D,MON2,STAM,ZW10,RPS6KA3,AP1G1,GLA,RAB22A,DST,OCRL
HALLMARK_PEROXISOME	-0.547	1	1	2121	CEL,CRABP1,NR1I2,UGT2B17,HSD3B7,HSD11B2,SCGB1A1
HALLMARK_REACTIVE_OXYGEN_SPECIES_PATHWAY	-0.512	1	1	5976	SOD2,ABCC1,MGST1,ERCC2,PFKP,OXSR1,PRNP,FES,TXNRD1,GPX3,HHEX
HALLMARK_DNA_REPAIR	0.494	1	1	7137	RAD51,TYMS,NME1,TAF13,STX3,SNAPC5,CMPK2,RFC5,NPR2,GTF2H5,ZWINT,COX17,POLB,TAF12,AK1,TAF9,POLA2,GTF2A2,POLR3GL,AAAS,LIG1,POLL,DAD1,POLE4,TAF10,NT5C3A,NUDT9,ITPA,POLD1,POLR2F,RPA2,POLD4,RFC3,POLA1,RBX1,NME3,EDF1,DUT,VPS28,TSG101,RALA,GTF2H1,POLR2E,POLH,MPG,SF3A3,DGUOK,HCLS1,POLR2G,RFC2,SUPT4H1,POLR2I,POLR2J
