# Supplementary material for: Heightened expression of type I interferon signaling genes in CD4+ T cells from acutely HIV-1–infected women is associated with lower viral loads
Source: Front Immunol. 2025 Jan 20;15:1507530. doi: 10.3389/fimmu.2024.1507530 (PMC11788160; doi:10.3389/fimmu.2024.1507530)
Supplement: Supplementary file 9 [file Table7.xls]

## Sheet: CM_F-CM_M
NAME	NES	NOM_pval	FDR_qval	RANK_max	LEADING_edge
HALLMARK_HEME_METABOLISM	1.76	0	0.00535	1769	TNS1,SELENBP1,ABCG2,SLC4A1,TRIM10,MYL4,CA1,RAP1GAP,KLF1,EPB42,NFE2,HBBP1,ALAS2,MBOAT2,HBB,SLC6A9,TAL1,SNCA,AHSP,GATA1,CTNS,ALDH1L1,BCAM
HALLMARK_INTERFERON_ALPHA_RESPONSE	1.58	0.00211	0.0329	6448	C1S,CXCL10,BATF2,IFI27,LAMP3,OAS1,USP18,CMPK2,DDX60,PROCR,IFIT3,SAMD9L,IL15,DHX58,IFI44L,ISG15,TRIM21,HERC6,HELZ2,RSAD2,STAT2,MX1,IRF7,IFITM3,TRAFD1,PLSCR1,TRIM5,TDRD7,IFITM2,IFITM1,SELL,BST2,TRIM14,IFIH1,TMEM140,UBE2L6,CSF1,LGALS3BP,PSME2,ADAR,SAMD9,CASP1,ISG20,IL4R,MVB12A,CMTR1,IFIT2,PSME1,RIPK2
HALLMARK_TNFA_SIGNALING_VIA_NFKB	-1.34	0.0112	0.729	4325	PLAUR,NFKB1,PHLDA1,SPHK1,CEBPB,PANX1,NINJ1,NR4A1,SIK1,PLEK,BCL2A1,IRS2,PHLDA2,PTPRE,AREG,FOSB,EGR1,SLC2A3,RNF19B,FOSL2,ICAM1,KDM6B,ICOSLG,ABCA1,LDLR,KLF4,IL6,EDN1,SDC4,REL,CCL20,GFPT2,MCL1,NR4A2,CCND1,CD83,FOSL1,NAMPT,NR4A3,TRIB1,CDKN1A,DUSP4,KYNU,IL1B,CEBPD,DRAM1,SPSB1,EGR3,PMEPA1,CXCL6,SERPINB2,CCL2,TNFAIP6,OLR1,PTX3,IL1A,LAMB3,PTGS2
HALLMARK_P53_PATHWAY	-1.22	0.0832	1	4949	PDGFA,RXRA,EPS8L2,PLK3,CCNK,SAT1,FAS,DNTTIP2,MXD1,FBXW7,CSRNP2,DDIT4,BAIAP2,PERP,SOCS1,SPHK1,TRIB3,NINJ1,PTPRE,GPX2,RNF19B,KLF4,SLC35D1,HEXIM1,STEAP3,IFI30,SFN,TGFA,OSGIN1,CDKN1A,CEBPA,HMOX1,ZBTB16,SLC19A2,ZNF365,DRAM1,PTPN14,NHLH2,TNNI1,PLXNB2,ITGB4,FGF13,ST14,IL1A,JAG2
HALLMARK_COAGULATION	1.24	0.0882	0.655	2517	C1S,RAPGEF3,F3,SERPINC1,TF,CFB,RGN,F2,ANG,F10,COMP,FGG,C2,CFH,PDGFB,FBN1,S100A1,C9,SH2B2,GP1BA,C8G,CAPN5,FN1
HALLMARK_MYOGENESIS	1.18	0.105	0.67	2474	ERBB3,NAV2,NCAM1,MYL4,SGCA,COL3A1,MAPK12,MYBPC3,MYL7,KIFC3,ACHE,APLNR,PVALB,ACTN2,REEP1,FKBP1B,ITGB5,FST,PPFIA4,AGRN,SSPN,MB,IGFBP3,CD36,PDLIM7,MYOZ1,ACTC1,SMTN,TAGLN,GPX3
HALLMARK_HEDGEHOG_SIGNALING	1.2	0.182	0.692	1598	NRCAM,AMOT,ACHE,CRMP1,OPHN1,HEY1
HALLMARK_XENOBIOTIC_METABOLISM	1.11	0.184	0.903	1461	SLC6A12,PDK4,EPHA2,GSTT2,RAP1GAP,ACSM1,HSD17B2,CFB,CYP17A1,HGFAC,F10,DDC,TGFB2,MAOA,AOX1,PTGDS,CYP2S1
HALLMARK_EPITHELIAL_MESENCHYMAL_TRANSITION	-1.1	0.235	1	2692	FSTL3,MGP,THBS1,VCAN,COL8A2,PMP22,FSTL1,CXCL8,ANPEP,COL1A1,ECM1,PMEPA1,MMP14,WNT5A,CXCL6,FBLN1,LAMC2,SFRP4,PDLIM4,HTRA1,GAS1,NID2,BASP1,LOX,FBN2,COL5A1,COL11A1,ADAM12,CTHRC1,TIMP3,PTHLH,PDGFRB,OXTR,LAMA3,NNMT,THBS2,SLIT2,PTX3,ECM2,COL4A2,COL7A1
HALLMARK_ESTROGEN_RESPONSE_EARLY	1.08	0.24	0.999	2331	MLPH,NAV2,CLDN7,THSD4,TBC1D30,DHRS2,GREB1,PODXL,RHOD,OLFML3,KCNK15,MPPED2,TFF3,REEP1,HES1,SULT2B1,HR,MSMB,PDZK1,ANXA9,SCARB1,ABAT,SEMA3B,SCNN1A
HALLMARK_PANCREAS_BETA_CELLS	-1.13	0.281	1	2686	LMO2,PAK3,MAFB,NKX6-1,DCX,CHGA
HALLMARK_GLYCOLYSIS	1.05	0.288	1	3855	PLOD2,MIOX,ANG,SDC2,SOX9,NOL3,PKP2,STC1,ADORA2B,TFF3,LCT,ANGPTL4,CDK1,ALDOB,PPFIA4,AGRN,MERTK,IGFBP3,SDC3,PLOD1,GPC1,TKTL1,CAPN5,IER3,CHST2,KIF20A,IDH1,EGLN3,NT5E,NANP,RPE,NDUFV3,EFNA3,BPNT1,SRD5A3,PC,PGAM2,SLC25A10
HALLMARK_ANGIOGENESIS	-1.08	0.318	1	2935	VTN,PRG2,VCAN,FSTL1,VAV2,FGFR1,NRP1,LPL,CXCL6,THBD,OLR1,TNFRSF21,JAG2
HALLMARK_SPERMATOGENESIS	-1.04	0.337	1	1889	PAPOLB,DDX4,TUBA3C,MLF1,DCC,CFTR,ART3,ZPBP,DNAJB8,TEKT2,ELOVL3,CLVS1
HALLMARK_APOPTOSIS	-1.01	0.401	1	3994	PTK2,TIMP2,RARA,KRT18,SLC20A1,WEE1,DNAJA1,AVPR1A,SC5D,EREG,IL6,BIK,MCL1,CTNNB1,CTH,CCND1,PLAT,CDKN1A,HMOX1,IL1B,EGR3,HGF,ANXA1,LMNA,FASLG,EMP1,ERBB2,TIMP3,PDGFRB,IGFBP6,CAV1,IL1A
HALLMARK_WNT_BETA_CATENIN_SIGNALING	-1.02	0.407	1	422	HEY2,WNT5B,JAG2
HALLMARK_NOTCH_SIGNALING	1.02	0.446	1	2605	FZD5,HES1,DTX4,ST3GAL6,JAG1
HALLMARK_ESTROGEN_RESPONSE_LATE	-0.986	0.489	1	4340	PERP,S100A9,CHPT1,DNAJC12,FABP5,SERPINA1,SLC1A4,ELOVL5,GLA,AREG,ALDH3A2,ARL3,IGFBP4,MAPT,CKB,KLF4,SLC16A1,SFN,PAPSS2,CCND1,MDK,PLAAT3,CDC6,DLG5,SLC7A5,EGR3,GPER1,PTGER3,LAMC2,MYOF,PRSS23,FOXC1,SLC24A3,EMP2,CHST8,ALDH3B1,ACOX2,FGFR3,RET,ASCL1,CAV1,ST14,CPE,OLFM1
HALLMARK_APICAL_SURFACE	-0.923	0.609	1	3433	GHRL,CRYBG1,ATP8B1,EPHB4,SCUBE1,RTN4RL1,MDGA1,NTNG1,SLC34A3,LYN,GAS1,ATP6V0A4
HALLMARK_INFLAMMATORY_RESPONSE	-0.93	0.649	1	3453	ICAM1,EREG,MEFV,ICOSLG,ABCA1,LDLR,IL6,EDN1,FPR1,SLC7A1,SCN1B,CCL20,RTP4,IL10,AQP9,PROK2,GPR132,MSR1,GPC3,NAMPT,CDKN1A,NMUR1,CXCL8,CSF3R,IL1B,BEST1,SLC31A2,MMP14,CXCL6,OPRK1,CXCR6,LYN,STAB1,SGMS2,HPN,P2RY2,CLEC5A,CCL2,TNFAIP6,OLR1,LPAR1,IL1A,SLC4A4
HALLMARK_HYPOXIA	0.92	0.659	1	2877	SELENBP1,F3,SDC2,CAVIN3,GCK,STC1,ADORA2B,ANGPTL4,PGF,ALDOB,STBD1,PPFIA4,SULT2B1,PDGFB,CCN2,TGFB3,CAVIN1,IGFBP3,SDC3,SCARB1,GPC1,TKTL1,IER3,CHST2,EDN2
HALLMARK_COMPLEMENT	0.921	0.696	1	2604	C1S,F3,SERPINC1,CFB,F2,ANG,PLA2G7,L3MBTL4,F10,CR2,F7,ACTN2,C2,CFH,PDGFB,C9,C4BPB,CD36,GP1BA,ITGAM,CR1,GZMK,CXCL1,FN1
HALLMARK_KRAS_SIGNALING_DN	0.908	0.716	1	2893	ITIH3,PNMT,RGS11,CALCB,EGF,WNT16,KCNN1,TGFB2,LGALS7,MSH5,CPB1,P2RX6,SPTBN2,NUDT11,NTF3,IL5,ARPP21,CYP11B2,UPK3B,KCNMB1,COL2A1,GP1BA,ACTC1,RIBC2,CLSTN3,CHST2,ZC2HC1C,EDN2,PRODH
HALLMARK_BILE_ACID_METABOLISM	0.89	0.746	1	3590	SLCO1A2,CYP46A1,KLF1,AKR1D1,HAO1,RBP1,BMP6,NR1I2,SULT2B1,BBOX1,LIPE,IDH1,ALDH1A1,HSD17B6,DHCR24,FADS1,FADS2,ACSL5,ABCD2,SLC27A2
HALLMARK_UV_RESPONSE_DN	0.902	0.755	1	2128	COL5A2,F3,COL3A1,BDNF,NFIB,KIT,SDC2,PLPP3,DAB2,ADORA2B,RBPMS,PPARG,TJP1,PIK3R3,SCN8A,KCNMA1,CACNA1A
HALLMARK_IL2_STAT5_SIGNALING	-0.895	0.757	1	4327	SLC29A2,PTRH2,SOCS1,PHLDA1,AHR,TNFRSF1B,ENO3,SELP,ODC1,PRNP,EEF1AKMT1,SNX9,GABARAPL1,SLC2A3,IL3RA,ARL4A,CDCP1,ETV4,APLP1,ITGAV,HK2,IL10,CD83,PNP,CDC6,COL6A1,CCR4,F2RL2,CD86,IRF4,ECM1,NRP1,COCH,TLR7,SWAP70,EMP1,ENPP1,MYO1E,GUCY1B1,SMPDL3A,IL1RL1,NCS1,TNFRSF21,PTH1R
HALLMARK_REACTIVE_OXYGEN_SPECIES_PATHWAY	-0.829	0.772	1	4572	SELENOS,PDLIM1,PRNP,TXNRD1,OXSR1,ERCC2,MPO,HHEX
HALLMARK_UV_RESPONSE_UP	-0.876	0.796	1	2425	HMOX1,E2F5,NPTXR,MMP14,LHX2,LYN,PTPRD,CCK,CDO1,RET,SPR,OLFM1,CHRNA5
HALLMARK_APICAL_JUNCTION	-0.864	0.854	1	2648	NECTIN1,MDK,VCAN,CERCAM,CD274,NLGN3,VAV2,CD86,CTNND1,CLDN4,ADAMTS5,LAMC2,CD276,CDH15,SGCE,ITGB4,LAMA3,AMH,NRAP,PDZD3,NRXN2,SLIT2,FLNC,LAMB3
HALLMARK_PEROXISOME	-0.817	0.903	1	3997	ELOVL5,SLC25A4,CEL,ACSL1,HSD17B4,ATXN1,NUDT19,ACOX1,PEX11A,SCGB1A1,ABCB4,EHHADH,CACNA1B,HSD3B7
HALLMARK_CHOLESTEROL_HOMEOSTASIS	-0.754	0.944	1	5881	ALCAM,CPEB2,ATF3,STX5,GSTM2,STARD4,CHKA,IDI1,DHCR7,S100A11,CYP51A1,LGMN,PLAUR,SQLE,TRIB3,FABP5,HMGCS1,ATF5,CXCL16,HMGCR,AVPR1A,SC5D,LDLR,MVK,MAL2,ERRFI1,CTNNB1,TMEM97,GLDC,SCD,LPL
HALLMARK_IL6_JAK_STAT3_SIGNALING	-0.761	0.946	1	4389	IL7,IL13RA1,SOCS1,TNFRSF1B,LEPR,A2M,IL3RA,LTBR,IL6,CSF2RA,PDGFC,HMOX1,CSF3R,IL1B,CCR1,IL9R,TNFRSF21,CRLF2
HALLMARK_KRAS_SIGNALING_UP	-0.821	0.958	1	4325	PLAUR,IL1RL2,TMEM158,TNFRSF1B,BTBD3,TFPI,MALL,PTCD2,CROT,CLEC4A,EVI5,FCER1G,JUP,USP12,ETV4,EREG,ENG,KLF4,SCN1B,CCL20,GFPT2,PDCD1LG2,TMEM176B,PLAT,CSF2RA,TSPAN7,TRIB1,IL1B,HKDC1,MAFB,ARG1,NRP1,CFHR2,RBP4,ADAMDEC1,GALNT3,AKAP12,EMP1,EPHB2,ETV5,ANXA10,GPNMB,CPE,PTGS2
HALLMARK_ANDROGEN_RESPONSE	-0.739	0.98	1	5886	ZBTB10,NDRG1,STK39,GPD1L,HOMER2,HERC3,TSC22D1,APPBP2,SEC24D,SRF,MAF,IDI1,SGK1,DNAJB9,SAT1,FKBP5,CDC14B,GNAI3,SELENOP,ELOVL5,HMGCS1,HMGCR,ITGAV,ABCC4,INSIG1,SLC38A2,CCND1,RRP12,UAP1,NKX3-1,ELL2,PMEPA1,SCD,AKAP12
HALLMARK_ALLOGRAFT_REJECTION	0.818	0.983	1	1457	IL18RAP,ELANE,F2,HDAC9,PRKCG,ACHE,TGFB2,CCR5,IL11,C2
HALLMARK_FATTY_ACID_METABOLISM	0.762	0.984	1	3856	XIST,MAOA,CA6,HPGD,MGLL,CD36,INMT,MCEE,CA2,IDH1,ALDH1A1,REEP6,HSDL2,GSTZ1,DHCR24,ACSL5,HMGCL,CRAT,AOC3,ADSL
HALLMARK_INTERFERON_GAMMA_RESPONSE	0.783	0.985	1	4743	C1S,P2RY14,CXCL10,BATF2,CFB,KLRK1,IFI27,CFH,SSPN,SLAMF7,BANK1,CSF2RB,CD40,USP18,CMPK2,IRF5,DDX60,IFIT3,SAMD9L,IL15,DHX58,IFI44L,DDX58,ZBP1,ISG15,XAF1,TRIM21,HERC6,GPR18,HELZ2,RSAD2,STAT2,MX1,HLA-G,IRF7,OAS2,IFITM3,TRAFD1,TNFSF10,PLSCR1,SAMHD1,ST3GAL5,TDRD7,IFITM2
HALLMARK_MITOTIC_SPINDLE	0.785	0.996	1	3534	ESPL1,ARHGAP29,OPHN1,CDC42EP1,DLGAP5,CDK1,KIF15,WASF1,MID1,SAC3D1,PLK1,BCAR1,KIF2C,PIF1,TPX2,FARP1,PALLD,TRIO,SMC1A,SORBS2,PDLIM5,LMNB1,NEK2,SASS6,VCL,TOP2A,CCNB2
HALLMARK_ADIPOGENESIS	0.692	0.998	1	3583	LIFR,RETN,COL4A1,TST,PPARG,ANGPTL4,SSPN,CD302,CAVIN1,MGLL,CD36,LIPE,SCARB1,GPX3,FAH,SNCG,IDH1,REEP6,BCKDHA,STOM,COQ3,COQ5
HALLMARK_TGF_BETA_SIGNALING	0.624	0.998	1	3006	LTBP2,CDH1,TJP1,BMPR1A,BMPR2
HALLMARK_MTORC1_SIGNALING	-0.586	1	1	5890	SQSTM1,SLC6A6,ATP2A2,CXCR4,HSPA9,PSMG1,STARD4,RAB1A,HSPE1,LDHA,GTF2H1,RPA1,NFKBIB,IDI1,DHCR7,IFRD1,DDIT4,RIT1,CYP51A1,LGMN,ATP6V1D,SQLE,VLDLR,TUBA4A,ETF1,TRIB3,SLC1A4,ELOVL5,HMGCS1,HMGCR,GLA,TFRC,SLC2A3,SC5D,BUB1,NUFIP1,TXNRD1,LDLR,SLA,CDC25A,INSIG1,IFI30,HK2,CTH,TMEM97,PNP,NAMPT,CDKN1A,AK4,SLC7A5,SCD,IGFBP5
HALLMARK_G2M_CHECKPOINT	-0.542	1	1	5992	CENPA,CDC7,FBXO5,E2F2,CUL3,ARID4A,HSPA8,AMD1,CUL1,SYNCRIP,GSPT1,STIL,MARCKS,CDKN2C,SS18,ORC6,SFPQ,KPNA2,RPS6KA5,YTHDC1,TOP1,TROAP,MKI67,SRSF2,RAD54L,HMMR,TLE3,MT2A,CKS2,INCENP,SQLE,CENPF,UBE2S,PRPF4B,KIF4A,ODC1,ATF5,CCNT1,E2F3,PTTG3P,KIF11,KNL1,TNPO2,PRC1,FANCC,BUB1,CDC25A,SLC7A1,NASP,POLQ,CCND1,PBK,CDC6,SLC7A5,MEIS2,KIF23,EXO1,MEIS1
HALLMARK_UNFOLDED_PROTEIN_RESPONSE	-0.535	1	1	7007	TUBB2A,ARFGAP1,DKC1,ASNS,SERP1,DCP1A,EIF4G1,TSPYL2,ATF4,ATF3,HERPUD1,EIF4E,EXOSC4,HSPA9,NOP56,VEGFA,SRPRA,BAG3,NPM1,FUS,DNAJB9,DDIT4,CEBPB,ATP6V0D1,SLC1A4,YWHAZ,EIF4A3,SLC7A5,KDELR3,CCL2
HALLMARK_PROTEIN_SECRETION	-0.483	1	1	4776	VAMP4,AP1G1,VPS4B,CLTA,RAB22A,KRT18,GLA,NAPG,ABCA1,SCRN1,OCRL,CAV2
HALLMARK_OXIDATIVE_PHOSPHORYLATION	0.678	1	1	8848	PDK4,IDH1,BCKDHA,NDUFA7,GOT2,ATP5MC1,CYB5A,SUPV3L1,NDUFS8,NDUFA8,SUCLA2,LRPPRC,MRPL11,MRPL15,ATP6AP1,MDH1,IDH3G,COX5A,NDUFA2,NNT,MRPS11,PHB2,HTRA2,UQCRC1,TOMM70,ATP5F1A,SLC25A12,MRPL34,SUCLG1,NDUFB2,MRPS12,SLC25A11,BDH2,TIMM9,ATP5PD,COX6B1,ATP5F1D,LDHB,TIMM13,ECH1,MRPS15,SLC25A20,HCCS,HSD17B10,NDUFB7,NDUFS2,NDUFA3,COX10,PHYH,ATP5F1C,ABCB7,ATP6V1G1,COX7C,ACAA1,NDUFB8,COX6C,NDUFB3,ACAA2,ATP6V0B,NDU…
HALLMARK_E2F_TARGETS	0.657	1	1	4512	ESPL1,DLGAP5,CDK1,SPC24,BUB1B,PLK1,TIPIN,KIF2C,GINS4,E2F8,CDKN2A,SMC1A,LMNB1,MCM2,POLA2,TP53,PSMC3IP,TOP2A,CCNB2,PRDX4,NCAPD2,PAN2,GINS1,AURKB,PRIM2,NME1,RNASEH2A,LIG1,PAICS,TBRG4,WDR90,CDCA8,CSE1L,CIT
HALLMARK_DNA_REPAIR	0.639	1	1	7498	CCNO,RAD51,PDE6G,BCAM,SAC3D1,ERCC8,CMPK2,TYMS,PRIM1,POLA2,TP53,CETN2,NUDT9,NME1,LIG1,AAAS,SNAPC5,MPG,TAF6,AGO4,TAF12,HPRT1,UMPS,DUT,POLR3C,TK2,XPC,ZWINT,POLR2H,POLL,DAD1,DGUOK,RFC4,POLR2A,POLR2I,NELFB,GTF2H5,TAF9,POLD3,AK1,POLB,HCLS1,ITPA,NPR2,POLR2C,TAF13,SF3A3,CSTF3,POLD1,POLR3GL,TMED2,GMPR2,POLR2E,TARBP2,USP11,DGCR8,VPS28,POLD4
HALLMARK_PI3K_AKT_MTOR_SIGNALING	0.604	1	1	1563	FGF17,MAPK10,CDK1,PIK3R3
HALLMARK_MYC_TARGETS_V1	0.529	1	1	17874	HDDC2,TYMS,CDC45,MCM2,PRDX4,NME1,AIMP2,GOT2,NCBP1,PCBP1,BUB3,LSM2,CDC20,MCM5,VBP1,COX5A,HPRT1,MCM7,XPO1,DUT,PHB2,TOMM70,MRPL9,SF3B3,MYC,C1QBP,UBA2,PSMD1,RFC4,MRPS18B,CCT7,POLD2,PSMD3,LSM7,SSBP1,CCNA2,EIF2S1,PHB,ABCE1,CANX,RAD23B,SNRPB2,RUVBL2,SET,EIF1AX,SERBP1,APEX1,UBE2L3,PSMA7,VDAC3,PSMB3,PSMD7,PSMA4,PA2G4,XPOT,EIF2S2,RANBP1,SNRPG,CBX3,SMARCC1,HDAC2,CCT5,PSMC4,RPL6,ACP1,PRPF31,CCT3,FBL,NHP2,RPS…
HALLMARK_MYC_TARGETS_V2	0.382	1	1	6870	PLK1,EXOSC5,MAP3K6,IPO4,AIMP2,BYSL,TBRG4,SUPV3L1,MCM5,TCOF1,PLK4,UNG,MYC,MYBBP1A,PPAN,RABEPK,NOP2,PES1,PUS1
