# Supplementary material for: Heightened expression of type I interferon signaling genes in CD4+ T cells from acutely HIV-1–infected women is associated with lower viral loads
Source: Front Immunol. 2025 Jan 20;15:1507530. doi: 10.3389/fimmu.2024.1507530 (PMC11788160; doi:10.3389/fimmu.2024.1507530)
Supplement: Supplementary file 10 [file Table8.xlsx]

## Sheet: Sheet1
		ENSEMBL ID​	Gene Name​	Chromosome​
		ENSG00000250182​	EEF1A1P13​	5​
		ENSG00000166578​	IQCD​	12​
		ENSG00000173262​	SLC2A14​	12​
		ENSG00000158748​	HTR6​	1​
		ENSG00000171747​	LGALS4​	19​
		ENSG00000258405​	ZNF578​	19​
		ENSG00000211818​	TRAV39​	14​
		ENSG00000138449​	SLC40A1​	2​
		ENSG00000120833​	SOCS2​	12​
		ENSG00000167083​	GNGT2​	17​
		ENSG00000174500​	GCSAM​	3​
		ENSG00000151491​	EPS8​	12​
		ENSG00000114737​	CISH​	3​
		ENSG00000111335​	OAS2​	12​
		ENSG00000235173​	HGH1​	8​
		ENSG00000162739​	SLAMF6​	1​
		ENSG00000171552​	BCL2L1​	20​
		ENSG00000196636​	SDHAF3​	7​
		ENSG00000105676​	ARMC6​	19​
		ENSG00000175567​	UCP2​	11​
		ENSG00000137752​	CASP1​	11​
		ENSG00000100304​	TTLL12​	22​
		ENSG00000215114​	UBXN2B​	8​
		ENSG00000121858​	TNFSF10​	3​
		ENSG00000211810​	TRAV29DV5​	14​
		ENSG00000133574​	GIMAP4​	7​
		ENSG00000107201​	DDX58​	9​
		ENSG00000100246​	DNAL4​	22​
		ENSG00000163840​	DTX3L​	3​
		ENSG00000129925​	PGAP6​	16​
		ENSG00000137168​	PPIL1​	6​
		ENSG00000080845​	DLGAP4​	20​
		ENSG00000164961​	WASHC5​	8​
		ENSG00000108622​	ICAM2​	17​
		ENSG00000131966​	ACTR10​	14​
		ENSG00000126226​	PCID2​	13​
		ENSG00000122224​	LY9​	1​
		ENSG00000144560​	VGLL4​	3​
		ENSG00000016864​	GLT8D1​	3​
		ENSG00000101096​	NFATC2​	20​
		ENSG00000204261​	PSMB8-AS1​	6​
		ENSG00000163947​	ARHGEF3​	3​
		ENSG00000185507​	IRF7​	11​
		ENSG00000101347​	SAMHD1​	20​
		ENSG00000181924​	COA4​	11​
		ENSG00000127483​	HP1BP3​	1​
		ENSG00000196591​	HDAC2​	6​
		ENSG00000106785​	TRIM14​	9​
		ENSG00000183431​	SF3A3​	1​
		ENSG00000144744​	UBA3​	3​
		ENSG00000090273​	NUDC​	1​
