# Supplementary material for: Heightened expression of type I interferon signaling genes in CD4+ T cells from acutely HIV-1–infected women is associated with lower viral loads
Source: Front Immunol. 2025 Jan 20;15:1507530. doi: 10.3389/fimmu.2024.1507530 (PMC11788160; doi:10.3389/fimmu.2024.1507530)
Supplement: Supplementary file 11 [file Table9.xlsx]

## Sheet: Sheet1
		Cell Marker​	mAb Clone​	mAb Fluorophore​	Manufacturer​
		CD3​	SP34-2​	Alexa 700​	BD​
		CD4​	L200​	PE​	BD​
		CD8a​	RPA-T8​	BV421​	Biolegend​
		CD45RA​	HI100​	FITC​	Biolegend​
		CCR7	3D12​	PE-Cy7​	BD​
		CD27	O323	APC	Biolegend​
